# Supplementary material for: Genome-Wide Analysis of Aux/IAA Gene Family in Artemisia argyi: Identification, Phylogenetic Analysis, and Determination of Response to Various Phytohormones
Source: Plants (Basel). 2024 Feb 20;13(5):564. doi: 10.3390/plants13050564 (PMC10934841; doi:10.3390/plants13050564)
Supplement: Supplementary file 1 [file plants-13-00564-s001.zip]

Archive with 6 entries (6 files):
- Table S1 All primers used in this paper.xlsx
- Table S2 Collinear prediction of AaIAA family genes in A. argyi.xlsx
- Table S3 Collinear prediction of AuxIAA family genes between A. thaliana and A. argyi.xlsx
- Table S4 GO annotation of AaIAA family genes in A. argyi.xlsx
- Table S5 RNA-seq data of AaIAA genes in leaves and roots.xlsx
- Table S6 RNA-seq data of AaIAA genes in  response to salt and saline-alkali stress in leave and roots.xlsx
