# Supplementary material for: Genome-Wide Analysis of Aux/IAA Gene Family in Artemisia argyi: Identification, Phylogenetic Analysis, and Determination of Response to Various Phytohormones
Source: Plants (Basel). 2024 Feb 20;13(5):564. doi: 10.3390/plants13050564 (PMC10934841; doi:10.3390/plants13050564)
Supplement: Supplementary file 1 [file plants-13-00564-s001.zip › Table S1 All primers used in this paper.xlsx]

## Sheet: Sheet1
Table S1 All primers used in this paper
Gene ID	Forward primer	Reverse primer
Actin	GTCACACTGGTGTCATGGTTGGAAT	CGTGCTCAATCGGGTACTTCAAAGT
AaIAA7	TTGTAAACTGTGTGCGCTGC	ACCACCCGAACTGCTACAAG
AaIAA9	GTGACTGGATGCTTGTGGGA	ATGGCCCTTGGAGCTAAACC
AaIAA11	TGGAGATTGGATGCTCGTCG	CATAGCCCTCGGTGCAAGTC
AaIAA12	GGTTGCCTGGGTCAAAAGATG	ACAACTTGTGCCTTTGTGGGT
AaIAA13	ACCACTGACGATGAGATGCC	CCACCCCACTACTTGTGTCT
AaIAA19	CTGAGCTTTGCCTTGGCTTG	AGTACCCACGTTTACCGCTG
AaIAA21	TGGTTCTGGGATGGAATCGG	GTTCCACTTGTTGCACGACC
AaIAA26	ACGTGCTGTGGACCTAACTG	CCACGAGCATCATATCGCCT
AaIAA33	ACTACGAGGGGAAGAAAGGC	ACGTCACCAACAAGCATCCA
AaIAA35	TGCAGCTCAAAACGACACAT	ACAAGCATCCTGTCCCCTTC
AaIAA36	GGTCGGGAGGGTGTCTCTAT	ACAAGCATCCAATCACCGTCT
AaIAA57	ACCAATGATGCCAGAAGCGA	GGCCATCCAACCACTTGTGA
