# Supplementary material for: Genome-Wide Analysis of Aux/IAA Gene Family in Artemisia argyi: Identification, Phylogenetic Analysis, and Determination of Response to Various Phytohormones
Source: Plants (Basel). 2024 Feb 20;13(5):564. doi: 10.3390/plants13050564 (PMC10934841; doi:10.3390/plants13050564)
Supplement: Supplementary file 1 [file plants-13-00564-s001.zip › Table S2 Collinear prediction of AaIAA family genes in A. argyi.xlsx]

## Sheet: Sheet1
Query(Artemisia argyi)	Sbjct(Artemisia argyi)	E_VALUE
Aarg01G001560.1	Aarg10G001790.1	2e-137
Aarg01G001560.1	Aarg10G000170.1	1e-136
Aarg01G004030.1	Aarg13G025060.1	2e-37
Aarg01G011540.1	Aarg04G026570.1	2e-64
Aarg01G011540.1	Aarg05G010530.1	2e-60
Aarg01G011540.1	Aarg10G012770.1	5e-96
Aarg01G011540.1	Aarg10G013430.1	3e-107
Aarg01G011540.1	Aarg13G015770.1	5e-60
Aarg02G020290.1	Aarg11G030150.1	8e-50
Aarg02G020290.1	Aarg11G003340.1	2e-28
Aarg02G020570.1	Aarg10G054010.1	2e-133
Aarg02G020570.1	Aarg11G002950.1	1e-77
Aarg03G002350.1	Aarg11G002340.1	2e-132
Aarg03G012510.1	Aarg11G014830.1	1e-178
Aarg03G012510.1	Aarg15G018930.1	8e-117
Aarg03G012760.1	Aarg11G014830.1	6e-176
Aarg04G026570.1	Aarg05G010900.1	8e-55
Aarg04G026570.1	Aarg05G010530.1	2e-54
Aarg04G026570.1	Aarg10G013430.1	3e-64
Aarg04G026570.1	Aarg10G012770.1	2e-55
Aarg04G026570.1	Aarg13G015770.1	4e-54
Aarg05G010530.1	Aarg05G010900.1	3e-97
Aarg05G010530.1	Aarg10G012770.1	2e-49
Aarg05G010530.1	Aarg10G013430.1	4e-60
Aarg05G010530.1	Aarg13G015770.1	3e-99
Aarg05G010900.1	Aarg10G013430.1	7e-61
Aarg05G010900.1	Aarg10G012770.1	3e-50
Aarg05G010900.1	Aarg13G015770.1	6e-97
Aarg05G011700.1	Aarg12G024700.1	7e-43
Aarg05G011700.1	Aarg13G016670.1	3e-97
Aarg05G011700.1	Aarg13G016280.1	1e-98
Aarg06G011190.1	Aarg14G012600.1	2e-100
Aarg06G014790.1	Aarg09G003120.1	8e-106
Aarg06G014790.1	Aarg17G001730.1	8e-106
Aarg06G021200.1	Aarg14G023130.1	8e-129
Aarg07G015030.1	Aarg15G014380.1	9e-87
Aarg07G020250.1	Aarg11G014830.1	2e-116
Aarg07G020250.1	Aarg15G018930.1	2e-187
Aarg08G015630.1	Aarg16G015470.1	1e-106
Aarg09G003120.1	Aarg17G001730.1	2e-106
Aarg10G000170.1	Aarg10G001790.1	9e-140
Aarg10G012770.1	Aarg10G013430.1	5e-97
Aarg10G012770.1	Aarg13G015770.1	5e-49
Aarg10G013430.1	Aarg13G015770.1	8e-60
Aarg10G054010.1	Aarg11G002950.1	2e-77
Aarg11G003350.1	Aarg11G030150.1	8e-61
Aarg11G014830.1	Aarg15G018930.1	2e-116
Aarg12G024700.1	Aarg12G025240.1	6e-115
Aarg12G024700.1	Aarg13G016670.1	2e-37
Aarg12G024700.1	Aarg13G016280.1	1e-35
Aarg13G016280.1	Aarg13G016670.1	2e-87
Aarg14G002120.1	Aarg14G003710.1	6e-122
Aarg16G015470.1	Aarg16G015550.1	8e-118
