# Supplementary material for: Genome-Wide Analysis of Aux/IAA Gene Family in Artemisia argyi: Identification, Phylogenetic Analysis, and Determination of Response to Various Phytohormones
Source: Plants (Basel). 2024 Feb 20;13(5):564. doi: 10.3390/plants13050564 (PMC10934841; doi:10.3390/plants13050564)
Supplement: Supplementary file 1 [file plants-13-00564-s001.zip › Table S3 Collinear prediction of AuxIAA family genes between A. thaliana and A. argyi.xlsx]

## Sheet: Sheet1
Query(Artemisia argyi)	Sbjct(Arabidopsis thaliana)	E_VALUE
Aa-Aarg01G011540.1	At-transcript:AT1G04240.2	6e-72
Aa-Aarg01G004030.1	At-transcript:AT4G32280.1	3e-21
Aa-Aarg02G020300.1	At-transcript:AT1G52830.1	2e-51
Aa-Aarg02G020300.1	At-transcript:AT1G15580.1	6e-42
Aa-Aarg02G020300.1	At-transcript:AT3G15540.1	6e-50
Aa-Aarg03G002350.1	At-transcript:AT1G51950.1	2e-85
Aa-Aarg03G012760.1	At-transcript:AT2G22670.4	4e-127
Aa-Aarg03G002350.1	At-transcript:AT3G16500.1	2e-80
Aa-Aarg03G012760.1	At-transcript:AT5G65670.1	8e-125
Aa-Aarg04G026560.1	At-transcript:AT3G23050.1	8e-96
Aa-Aarg04G026570.1	At-transcript:AT3G23030.2	1e-57
Aa-Aarg04G026560.1	At-transcript:AT4G14550.2	7e-86
Aa-Aarg04G026570.1	At-transcript:AT4G14560.1	8e-57
Aa-Aarg05G011700.1	At-transcript:AT1G04100.1	2e-33
Aa-Aarg05G010530.1	At-transcript:AT1G04240.2	2e-59
Aa-Aarg05G010900.1	At-transcript:AT1G04240.2	2e-61
Aa-Aarg05G011700.1	At-transcript:AT1G04550.2	2e-40
Aa-Aarg05G010900.1	At-transcript:AT3G23030.2	8e-60
Aa-Aarg05G010530.1	At-transcript:AT3G23030.2	6e-58
Aa-Aarg05G011700.1	At-transcript:AT4G28640.2	4e-35
Aa-Aarg05G010530.1	At-transcript:AT4G14550.2	1e-53
Aa-Aarg05G010900.1	At-transcript:AT5G43700.1	2e-69
Aa-Aarg05G010530.1	At-transcript:AT5G43700.1	1e-67
Aa-Aarg06G021200.1	At-transcript:AT1G04250.1	2e-100
Aa-Aarg06G021200.1	At-transcript:AT3G23050.1	7e-113
Aa-Aarg06G021200.1	At-transcript:AT4G14550.2	5e-106
Aa-Aarg07G020250.1	At-transcript:AT2G22670.4	3e-119
Aa-Aarg07G015030.1	At-transcript:AT4G32280.1	5e-23
Aa-Aarg07G020250.1	At-transcript:AT5G65670.1	1e-123
Aa-Aarg08G015630.1	At-transcript:AT5G25890.1	1e-41
Aa-Aarg08G018190.1	At-transcript:AT5G65670.1	4e-83
Aa-Aarg09G003120.1	At-transcript:AT3G23030.2	2e-67
Aa-Aarg09G003120.1	At-transcript:AT5G43700.1	4e-76
Aa-Aarg10G012770.1	At-transcript:AT3G23030.2	5e-46
Aa-Aarg10G013430.1	At-transcript:AT3G23030.2	3e-59
Aa-Aarg10G012770.1	At-transcript:AT4G14550.2	3e-38
Aa-Aarg10G056370.1	At-transcript:AT5G57420.1	8e-40
Aa-Aarg10G013430.1	At-transcript:AT5G43700.1	5e-70
Aa-Aarg10G012770.1	At-transcript:AT5G43700.1	5e-56
Aa-Aarg11G002340.1	At-transcript:AT1G51950.1	6e-86
Aa-Aarg11G003340.1	At-transcript:AT1G15580.1	9e-42
Aa-Aarg11G003340.1	At-transcript:AT1G52830.1	5e-47
Aa-Aarg11G014830.1	At-transcript:AT2G22670.4	6e-129
Aa-Aarg11G003340.1	At-transcript:AT3G15540.1	3e-52
Aa-Aarg11G002340.1	At-transcript:AT3G16500.1	3e-80
Aa-Aarg11G014830.1	At-transcript:AT5G65670.1	1e-126
Aa-Aarg12G024700.1	At-transcript:AT1G04100.1	3e-35
Aa-Aarg12G024700.1	At-transcript:AT1G04550.2	2e-52
Aa-Aarg12G024700.1	At-transcript:AT2G33310.2	8e-54
Aa-Aarg12G025240.1	At-transcript:AT2G33310.2	2e-53
Aa-Aarg12G024700.1	At-transcript:AT4G28640.2	3e-38
Aa-Aarg13G016670.1	At-transcript:AT1G04550.2	1e-34
Aa-Aarg13G016670.1	At-transcript:AT2G33310.2	3e-36
Aa-Aarg13G016670.1	At-transcript:AT4G28640.2	7e-32
Aa-Aarg13G025060.1	At-transcript:AT4G32280.1	1e-21
Aa-Aarg13G016280.1	At-transcript:AT4G28640.2	4e-27
Aa-Aarg13G015770.1	At-transcript:AT4G14550.2	6e-53
Aa-Aarg14G002120.1	At-transcript:AT1G04550.2	3e-57
Aa-Aarg14G003710.1	At-transcript:AT1G04550.2	9e-57
Aa-Aarg14G003710.1	At-transcript:AT2G33310.2	2e-63
Aa-Aarg14G002120.1	At-transcript:AT2G33310.2	1e-62
Aa-Aarg14G023130.1	At-transcript:AT3G23050.1	6e-113
Aa-Aarg14G023130.1	At-transcript:AT4G14550.2	2e-105
Aa-Aarg15G018930.1	At-transcript:AT2G22670.4	2e-118
Aa-Aarg15G014380.1	At-transcript:AT4G32280.1	5e-23
Aa-Aarg15G018930.1	At-transcript:AT5G65670.1	8e-123
Aa-Aarg16G015470.1	At-transcript:AT5G25890.1	2e-41
Aa-Aarg17G001730.1	At-transcript:AT3G23030.2	2e-67
