# Supplementary material for: Genome-Wide Analysis of Aux/IAA Gene Family in Artemisia argyi: Identification, Phylogenetic Analysis, and Determination of Response to Various Phytohormones
Source: Plants (Basel). 2024 Feb 20;13(5):564. doi: 10.3390/plants13050564 (PMC10934841; doi:10.3390/plants13050564)
Supplement: Supplementary file 1 [file plants-13-00564-s001.zip › Table S5 RNA-seq data of AaIAA genes in leaves and roots.xlsx]

## Sheet: Roots VS Leaves
gene_id	Gene name	transcript_id	GO	KEGG	KO_ENTRY	EC	Description	trans_type	FPKM.Root1	FPKM.Root2	FPKM.Root3	FPKM.leaf1	FPKM.leaf2	FPKM.leaf3	fc	log2(fc)	pval	qval	regulation	significant
Aarg01G001560	AaIAA1	Aarg01G001560.1	GO:0003700(DNA binding transcription factor activity);GO:0005515(protein binding);GO:0005622(intracellular);GO:0005634(nucleus);GO:0006351(transcription, DNA-templated);GO:0006355(regulation of transcription, DNA-templated);GO:0006417(regulation of translation);GO:0009733(response to auxin);GO:0009734(auxin-activated signaling pathway)	04075(Plant hormone signal transduction)	K14484	NA	PB1 domain, AUX/IAA protein [Artemisia annua]	mrna	57.358	35.2202	50.066	3.38168	4.01554	4.84962	11.6474	3.54194	9.69204e-26	1.69943e-24	up	yes
Aarg02G020290	AaIAA4	Aarg02G020290.1	GO:0003700(DNA binding transcription factor activity);GO:0005515(protein binding);GO:0005634(nucleus);GO:0006351(transcription, DNA-templated);GO:0006355(regulation of transcription, DNA-templated);GO:0009733(response to auxin);GO:0009734(auxin-activated signaling pathway);GO:0042802(identical protein binding);GO:1900057(positive regulation of leaf senescence)	04075(Plant hormone signal transduction)	K14484	NA	Aux/IAA-ARF-dimerization [Artemisia annua]	mrna	2.08121	1.88073	1.66221	0	0.223711	0	25.1402	4.65193	0.00176287	0.00424671	up	yes
Aarg03G002350	AaIAA8	Aarg03G002350.1	GO:0003700(DNA binding transcription factor activity);GO:0005515(protein binding);GO:0005634(nucleus);GO:0006351(transcription, DNA-templated);GO:0006355(regulation of transcription, DNA-templated);GO:0009733(response to auxin);GO:0009734(auxin-activated signaling pathway)	04075(Plant hormone signal transduction)	K14484	NA	auxin-responsive protein [Artemisia annua]	mrna	24.9671	20.5988	16.9334	12.4973	8.82357	7.34677	2.18014	1.12442	0.00349124	0.00797039	up	yes
Aarg03G012760	AaIAA10	Aarg03G012760.1	GO:0003700(DNA binding transcription factor activity);GO:0005634(nucleus);GO:0006351(transcription, DNA-templated);GO:0006355(regulation of transcription, DNA-templated);GO:0009733(response to auxin);GO:0009734(auxin-activated signaling pathway);GO:0043565(sequence-specific DNA binding)	04075(Plant hormone signal transduction)	K14484	NA	indole-3-acetic acid inducible 9 [Artemisia annua]	mrna	222.394	200.487	268.536	115.885	117.093	92.8658	2.12192	1.08537	8.57686e-05	0.000254177	up	yes
Aarg05G010530	AaIAA13	Aarg05G010530.1	GO:0003677(DNA binding);GO:0003700(DNA binding transcription factor activity);GO:0005515(protein binding);GO:0005622(intracellular);GO:0005634(nucleus);GO:0006351(transcription, DNA-templated);GO:0006355(regulation of transcription, DNA-templated);GO:0006417(regulation of translation);GO:0009733(response to auxin);GO:0009734(auxin-activated signaling pathway);GO:0043565(sequence-specific DNA bind…	04075(Plant hormone signal transduction)	K14484	NA	auxin-induced protein 22B [Artemisia annua]	mrna	30.4767	69.9333	94.0226	13.7576	19.6244	10.1923	4.4621	2.15772	0.000160138	0.000456881	up	yes
Aarg05G011700	AaIAA15	Aarg05G011700.1	GO:0003700(DNA binding transcription factor activity);GO:0005515(protein binding);GO:0005634(nucleus);GO:0006351(transcription, DNA-templated);GO:0006355(regulation of transcription, DNA-templated);GO:0009733(response to auxin);GO:0009734(auxin-activated signaling pathway)	04075(Plant hormone signal transduction)	K14484	NA	PB1 domain, AUX/IAA protein [Artemisia annua]	mrna	7.0868	11.1173	14.4054	5.35437	4.04705	5.04884	2.25667	1.1742	0.0238496	0.0457465	up	yes
Aarg08G015630	AaIAA22	Aarg08G015630.1	GO:0003700(DNA binding transcription factor activity);GO:0005515(protein binding);GO:0005634(nucleus);GO:0006351(transcription, DNA-templated);GO:0006355(regulation of transcription, DNA-templated);GO:0009733(response to auxin);GO:0009734(auxin-activated signaling pathway)	04075(Plant hormone signal transduction)	K14484	NA	PB1 domain, AUX/IAA protein [Artemisia annua]	mrna	2.82404	1.58488	1.33671	0.158739	0.162063	0.150255	12.1973	3.60849	8.0559e-07	3.11196e-06	up	yes
Aarg08G015670	AaIAA23	Aarg08G015670.1	GO:0003700(DNA binding transcription factor activity);GO:0005515(protein binding);GO:0005634(nucleus);GO:0006351(transcription, DNA-templated);GO:0006355(regulation of transcription, DNA-templated);GO:0009733(response to auxin);GO:0009734(auxin-activated signaling pathway)	04075(Plant hormone signal transduction)	K14484	NA	PB1 domain, AUX/IAA protein [Artemisia annua]	mrna	19.7276	11.9473	11.5544	1.71261	2.03606	1.86015	7.70738	2.94624	1.01346e-14	8.42277e-14	up	yes
Aarg08G018190	AaIAA24	Aarg08G018190.1	GO:0003700(DNA binding transcription factor activity);GO:0005634(nucleus);GO:0006351(transcription, DNA-templated);GO:0006355(regulation of transcription, DNA-templated);GO:0009733(response to auxin);GO:0009734(auxin-activated signaling pathway);GO:0043565(sequence-specific DNA binding)	04075(Plant hormone signal transduction)	K14484	NA	PB1 domain, AUX/IAA protein [Artemisia annua]	mrna	4.55634	16.7918	10.9324	1.87024	1.11592	1.7487	6.81765	2.76927	8.68325e-06	2.94849e-05	up	yes
Aarg10G000170	AaIAA27	Aarg10G000170.1	GO:0003700(DNA binding transcription factor activity);GO:0005515(protein binding);GO:0005622(intracellular);GO:0005634(nucleus);GO:0006351(transcription, DNA-templated);GO:0006355(regulation of transcription, DNA-templated);GO:0006417(regulation of translation);GO:0009733(response to auxin);GO:0009734(auxin-activated signaling pathway)	04075(Plant hormone signal transduction)	K14484	NA	PB1 domain, AUX/IAA protein [Artemisia annua]	mrna	145.8	79.6914	121.779	12.4376	25.7215	16.1331	6.39633	2.67724	2.76538e-09	1.39926e-08	up	yes
Aarg10G001790	AaIAA28	Aarg10G001790.1	GO:0003700(DNA binding transcription factor activity);GO:0005515(protein binding);GO:0005622(intracellular);GO:0005634(nucleus);GO:0006351(transcription, DNA-templated);GO:0006355(regulation of transcription, DNA-templated);GO:0006417(regulation of translation);GO:0009733(response to auxin);GO:0009734(auxin-activated signaling pathway)	04075(Plant hormone signal transduction)	K14484	NA	PB1 domain, AUX/IAA protein [Artemisia annua]	mrna	99.3603	62.176	86.2741	4.71664	11.3408	7.80535	10.3848	3.3764	9.08274e-14	7.01516e-13	up	yes
Aarg10G002700	AaIAA29	Aarg10G002700.1	GO:0003677(DNA binding);GO:0003700(DNA binding transcription factor activity);GO:0005515(protein binding);GO:0005634(nucleus);GO:0006351(transcription, DNA-templated);GO:0006355(regulation of transcription, DNA-templated);GO:0009723(response to ethylene);GO:0009733(response to auxin);GO:0009734(auxin-activated signaling pathway);GO:0010311(lateral root formation);GO:0043565(sequence-specific DNA …	04075(Plant hormone signal transduction)	K14486	NA	auxin response factor 19 [Artemisia annua]	mrna	14.5353	21.0631	15.659	3.72587	3.73801	3.33609	4.74606	2.24673	1.78838e-17	1.83483e-16	up	yes
Aarg10G056370	AaIAA34	Aarg10G056370.1	GO:0003700(DNA binding transcription factor activity);GO:0005515(protein binding);GO:0005634(nucleus);GO:0006351(transcription, DNA-templated);GO:0006355(regulation of transcription, DNA-templated);GO:0009733(response to auxin);GO:0009734(auxin-activated signaling pathway)	04075(Plant hormone signal transduction)	K14484	NA	PB1 domain, AUX/IAA protein [Artemisia annua]	mrna	0.618393	0.118612	0.128741	0	0	0	2885.82	11.4948	0.023599	0.0453164	up	yes
Aarg11G002340	AaIAA35	Aarg11G002340.1	GO:0003700(DNA binding transcription factor activity);GO:0005515(protein binding);GO:0005634(nucleus);GO:0006351(transcription, DNA-templated);GO:0006355(regulation of transcription, DNA-templated);GO:0009733(response to auxin);GO:0009734(auxin-activated signaling pathway)	04075(Plant hormone signal transduction)	K14484	NA	auxin-responsive protein [Artemisia annua]	mrna	84.3464	71.3452	74.4861	44.091	30.2717	19.7774	2.44506	1.28987	0.00162283	0.00393418	up	yes
Aarg11G002950	AaIAA36	Aarg11G002950.1	GO:0003700(DNA binding transcription factor activity);GO:0005515(protein binding);GO:0005622(intracellular);GO:0005634(nucleus);GO:0006351(transcription, DNA-templated);GO:0006355(regulation of transcription, DNA-templated);GO:0006417(regulation of translation);GO:0009733(response to auxin);GO:0009734(auxin-activated signaling pathway)	04075(Plant hormone signal transduction)	K14484	NA	PB1 domain, AUX/IAA protein [Artemisia annua]	mrna	128.222	96.2117	121.225	9.95485	12.1034	10.8532	10.5027	3.39269	1.51465e-49	8.09684e-48	up	yes
Aarg11G003350	AaIAA38	Aarg11G003350.1	GO:0009733(response to auxin)	04075(Plant hormone signal transduction)	K14484	NA	PB1 domain, AUX/IAA protein [Artemisia annua]	mrna	2.45214	1.95084	6.36738	0.295931	0.324105	0	17.3705	4.11857	0.000460034	0.00121956	up	yes
Aarg11G014830	AaIAA39	Aarg11G014830.1	GO:0003700(DNA binding transcription factor activity);GO:0005634(nucleus);GO:0006351(transcription, DNA-templated);GO:0006355(regulation of transcription, DNA-templated);GO:0009733(response to auxin);GO:0009734(auxin-activated signaling pathway);GO:0043565(sequence-specific DNA binding)	04075(Plant hormone signal transduction)	K14484	NA	indole-3-acetic acid inducible 9 [Artemisia annua]	mrna	40.9256	30.4746	40.7593	19.2909	10.53	19.7176	2.26408	1.17893	0.0116756	0.0239891	up	yes
Aarg12G024700	AaIAA42	Aarg12G024700.1	GO:0003700(DNA binding transcription factor activity);GO:0005515(protein binding);GO:0005634(nucleus);GO:0006351(transcription, DNA-templated);GO:0006355(regulation of transcription, DNA-templated);GO:0009733(response to auxin);GO:0009734(auxin-activated signaling pathway)	04075(Plant hormone signal transduction)	K14484	NA	auxin-responsive protein IAA13-like [Helianthus annuus]	mrna	13.912	12.7483	21.9169	5.8662	8.67211	4.32913	2.57465	1.36438	0.00830587	0.0176157	up	yes
Aarg12G025240	AaIAA43	Aarg12G025240.1	GO:0003700(DNA binding transcription factor activity);GO:0005515(protein binding);GO:0005634(nucleus);GO:0006351(transcription, DNA-templated);GO:0006355(regulation of transcription, DNA-templated);GO:0009733(response to auxin);GO:0009734(auxin-activated signaling pathway)	04075(Plant hormone signal transduction)	K14484	NA	auxin-responsive protein IAA13-like [Helianthus annuus]	mrna	12.0716	9.10347	19.1905	5.87503	6.72687	4.0191	2.42859	1.28012	0.0156897	0.0313296	up	yes
Aarg13G015770	AaIAA44	Aarg13G015770.1	GO:0003677(DNA binding);GO:0003700(DNA binding transcription factor activity);GO:0005515(protein binding);GO:0005622(intracellular);GO:0005634(nucleus);GO:0006351(transcription, DNA-templated);GO:0006355(regulation of transcription, DNA-templated);GO:0006417(regulation of translation);GO:0009733(response to auxin);GO:0009734(auxin-activated signaling pathway);GO:0043565(sequence-specific DNA bind…	04075(Plant hormone signal transduction)	K14484	NA	auxin-induced protein 22B [Artemisia annua]	mrna	59.1071	131.684	146.606	18.4059	25.424	18.9237	5.37654	2.42668	3.12332e-07	1.26468e-06	up	yes
Aarg14G002120	AaIAA48	Aarg14G002120.1	GO:0003700(DNA binding transcription factor activity);GO:0005515(protein binding);GO:0005634(nucleus);GO:0006351(transcription, DNA-templated);GO:0006355(regulation of transcription, DNA-templated);GO:0009733(response to auxin);GO:0009734(auxin-activated signaling pathway)	04075(Plant hormone signal transduction)	K14484	NA	putative PB1 domain, AUX/IAA protein [Helianthus annuus]	mrna	38.2571	45.028	84.4989	2.0724	4.00748	2.8236	18.8448	4.23609	1.29935e-18	1.45555e-17	up	yes
Aarg14G003710	AaIAA49	Aarg14G003710.1	GO:0003700(DNA binding transcription factor activity);GO:0005515(protein binding);GO:0005634(nucleus);GO:0006351(transcription, DNA-templated);GO:0006355(regulation of transcription, DNA-templated);GO:0009733(response to auxin);GO:0009734(auxin-activated signaling pathway)	04075(Plant hormone signal transduction)	K14484	NA	auxin-responsive protein IAA13 [Helianthus annuus]	mrna	22.523	21.0468	46.8931	2.17291	2.29293	1.91738	14.172	3.82497	7.074e-18	7.48092e-17	up	yes
Aarg15G018930	AaIAA53	Aarg15G018930.1	GO:0003700(DNA binding transcription factor activity);GO:0005634(nucleus);GO:0006351(transcription, DNA-templated);GO:0006355(regulation of transcription, DNA-templated);GO:0009733(response to auxin);GO:0009734(auxin-activated signaling pathway);GO:0043565(sequence-specific DNA binding)	04075(Plant hormone signal transduction)	K14484	NA	Aux/IAA-ARF-dimerization [Artemisia annua]	mrna	51.1113	48.6005	56.1832	27.3271	25.4535	23.6225	2.04043	1.02887	2.95834e-08	1.33844e-07	up	yes
Aarg16G015470	AaIAA55	Aarg16G015470.1	GO:0003700(DNA binding transcription factor activity);GO:0005515(protein binding);GO:0005634(nucleus);GO:0006351(transcription, DNA-templated);GO:0006355(regulation of transcription, DNA-templated);GO:0009733(response to auxin);GO:0009734(auxin-activated signaling pathway)	04075(Plant hormone signal transduction)	K14484	NA	PB1 domain, AUX/IAA protein [Artemisia annua]	mrna	1.99108	2.57609	2.16436	0	0.333386	0.257831	11.3859	3.50918	0.0026707	0.00623454	up	yes
Aarg16G015550	AaIAA56	Aarg16G015550.1	GO:0003700(DNA binding transcription factor activity);GO:0005515(protein binding);GO:0005634(nucleus);GO:0006351(transcription, DNA-templated);GO:0006355(regulation of transcription, DNA-templated);GO:0009733(response to auxin);GO:0009734(auxin-activated signaling pathway)	04075(Plant hormone signal transduction)	K14484	NA	PB1 domain, AUX/IAA protein [Artemisia annua]	mrna	2.22202	3.03646	3.67476	0.169012	0.466194	0	14.0635	3.81389	0.000970756	0.0024428	up	yes
Aarg04G026560	AaIAA11	Aarg04G026560.1	GO:0003700(DNA binding transcription factor activity);GO:0005515(protein binding);GO:0005634(nucleus);GO:0006351(transcription, DNA-templated);GO:0006355(regulation of transcription, DNA-templated);GO:0009733(response to auxin);GO:0009734(auxin-activated signaling pathway)	04075(Plant hormone signal transduction)	K14484	NA	auxin-induced protein AUX28 [Artemisia annua]	mrna	2.13986	0.90382	2.70075	50.7832	61.9766	35.4329	0.0387632	-4.68917	1.53517e-30	3.53384e-29	down	yes
Aarg06G021200	AaIAA19	Aarg06G021200.1	GO:0003700(DNA binding transcription factor activity);GO:0005515(protein binding);GO:0005634(nucleus);GO:0006351(transcription, DNA-templated);GO:0006355(regulation of transcription, DNA-templated);GO:0009733(response to auxin);GO:0009734(auxin-activated signaling pathway);GO:0010102(lateral root morphogenesis);GO:0016021(integral component of membrane);GO:0045892(negative regulation of transcrip…	04075(Plant hormone signal transduction)	K14484	NA	indole-3-acetic acid 7 [Artemisia annua]	mrna	50.727	41.9928	66.2605	121.793	211.75	136.618	0.33814	-1.56431	1.60668e-09	8.3165e-09	down	yes
Aarg07G015030	AaIAA20	Aarg07G015030.1	GO:0003700(DNA binding transcription factor activity);GO:0005515(protein binding);GO:0005634(nucleus);GO:0006351(transcription, DNA-templated);GO:0006355(regulation of transcription, DNA-templated);GO:0009733(response to auxin);GO:0009734(auxin-activated signaling pathway);GO:0010114(response to red light);GO:0010218(response to far red light)	04075(Plant hormone signal transduction)	K14484	NA	PB1 domain, AUX/IAA protein [Artemisia annua]	mrna	0	0	0	0.090915	0.326246	0.172904	0.000508419	-10.9417	0.0151773	0.0304171	down	yes
Aarg0G001160	AaIAA58	Aarg0G001160.1	GO:0003700(DNA binding transcription factor activity);GO:0005515(protein binding);GO:0005634(nucleus);GO:0006351(transcription, DNA-templated);GO:0006355(regulation of transcription, DNA-templated);GO:0009733(response to auxin);GO:0009734(auxin-activated signaling pathway)	04075(Plant hormone signal transduction)	K14484	NA	auxin-induced protein AUX28 [Artemisia annua]	mrna	2.50083	4.33929	8.38895	44.6561	54.3098	24.1288	0.123718	-3.01487	5.45163e-11	3.26061e-10	down	yes
Aarg0G047700	AaIAA61	Aarg0G047700.1	GO:0003700(DNA binding transcription factor activity);GO:0005515(protein binding);GO:0005634(nucleus);GO:0006351(transcription, DNA-templated);GO:0006355(regulation of transcription, DNA-templated);GO:0009733(response to auxin);GO:0009734(auxin-activated signaling pathway);GO:0010114(response to red light);GO:0010218(response to far red light)	04075(Plant hormone signal transduction)	K14484	NA	PB1 domain, AUX/IAA protein [Artemisia annua]	mrna	0	0	0	0.090915	0.328505	0.172904	0.00050648	-10.9472	0.0151773	0.0304171	down	yes
Aarg10G004460	AaIAA30	Aarg10G004460.1	GO:0003700(DNA binding transcription factor activity);GO:0005515(protein binding);GO:0005634(nucleus);GO:0006351(transcription, DNA-templated);GO:0006355(regulation of transcription, DNA-templated);GO:0009733(response to auxin);GO:0009734(auxin-activated signaling pathway)	04075(Plant hormone signal transduction)	K14484	NA	auxin-responsive protein IAA28-like [Lactuca sativa]	mrna	0	0	0	0.644924	0.684594	1.00177	0.000128684	-12.9239	1.37426e-07	5.79282e-07	down	yes
Aarg14G023130	AaIAA51	Aarg14G023130.1	GO:0003700(DNA binding transcription factor activity);GO:0005515(protein binding);GO:0005634(nucleus);GO:0006351(transcription, DNA-templated);GO:0006355(regulation of transcription, DNA-templated);GO:0009733(response to auxin);GO:0009734(auxin-activated signaling pathway);GO:0010102(lateral root morphogenesis);GO:0016021(integral component of membrane);GO:0045892(negative regulation of transcrip…	04075(Plant hormone signal transduction)	K14484	NA	indole-3-acetic acid 7 [Artemisia annua]	mrna	51.7222	44.9059	60.6813	127.694	220.515	154.344	0.313021	-1.67567	1.79934e-12	1.23514e-11	down	yes
Aarg02G020570	AaIAA6	Aarg02G020570.1	GO:0003700(DNA binding transcription factor activity);GO:0005515(protein binding);GO:0005622(intracellular);GO:0005634(nucleus);GO:0006351(transcription, DNA-templated);GO:0006355(regulation of transcription, DNA-templated);GO:0006417(regulation of translation);GO:0009733(response to auxin);GO:0009734(auxin-activated signaling pathway)	04075(Plant hormone signal transduction)	K14484	NA	PB1 domain, AUX/IAA protein [Artemisia annua]	mrna	10.4739	10.4936	11.7876	7.24162	8.09329	8.94337	1.34915	0.432052	0.803079	0.855872	up	no
Aarg02G023990	AaIAA7	Aarg02G023990.1	GO:0003677(DNA binding);GO:0003700(DNA binding transcription factor activity);GO:0005515(protein binding);GO:0005634(nucleus);GO:0006351(transcription, DNA-templated);GO:0006355(regulation of transcription, DNA-templated);GO:0009723(response to ethylene);GO:0009733(response to auxin);GO:0009734(auxin-activated signaling pathway);GO:0010311(lateral root formation);GO:0043565(sequence-specific DNA …	04075(Plant hormone signal transduction)	K14486	NA	Aux/IAA-ARF-dimerization [Artemisia annua]	mrna	52.7408	52.4408	63.3764	44.4201	53.6183	36.8262	1.24983	0.321733	0.816162	0.866396	up	no
Aarg03G012510	AaIAA9	Aarg03G012510.1	GO:0003700(DNA binding transcription factor activity);GO:0005634(nucleus);GO:0006351(transcription, DNA-templated);GO:0006355(regulation of transcription, DNA-templated);GO:0009733(response to auxin);GO:0009734(auxin-activated signaling pathway);GO:0043565(sequence-specific DNA binding)	04075(Plant hormone signal transduction)	K14484	NA	indole-3-acetic acid inducible 9 [Artemisia annua]	mrna	55.1771	54.853	71.9683	32.4788	36.8982	24.4682	1.93935	0.95557	0.0102367	0.0212974	up	no
Aarg05G010900	AaIAA14	Aarg05G010900.1	GO:0003677(DNA binding);GO:0003700(DNA binding transcription factor activity);GO:0005515(protein binding);GO:0005622(intracellular);GO:0005634(nucleus);GO:0006351(transcription, DNA-templated);GO:0006355(regulation of transcription, DNA-templated);GO:0006417(regulation of translation);GO:0009733(response to auxin);GO:0009734(auxin-activated signaling pathway);GO:0043565(sequence-specific DNA bind…	04075(Plant hormone signal transduction)	K14484	NA	auxin-induced protein 22B [Artemisia annua]	mrna	0.493295	1.35999	1.52511	0.477723	0.292826	0.178037	3.56151	1.83249	0.0294445	0.0552879	up	no
Aarg06G014790	AaIAA18	Aarg06G014790.1	GO:0003700(DNA binding transcription factor activity);GO:0005515(protein binding);GO:0005634(nucleus);GO:0006351(transcription, DNA-templated);GO:0006355(regulation of transcription, DNA-templated);GO:0009733(response to auxin);GO:0009734(auxin-activated signaling pathway);GO:0044212(transcription regulatory region DNA binding)	04075(Plant hormone signal transduction)	K14484	NA	auxin-induced protein 22D [Artemisia annua]	mrna	14.5007	17.965	33.2878	11.1863	13.3362	5.39567	2.19778	1.13605	0.0999489	0.163019	up	no
Aarg07G020250	AaIAA21	Aarg07G020250.1	GO:0003700(DNA binding transcription factor activity);GO:0005634(nucleus);GO:0006351(transcription, DNA-templated);GO:0006355(regulation of transcription, DNA-templated);GO:0009733(response to auxin);GO:0009734(auxin-activated signaling pathway);GO:0043565(sequence-specific DNA binding)	04075(Plant hormone signal transduction)	K14484	NA	Aux/IAA-ARF-dimerization [Artemisia annua]	mrna	33.0762	31.4133	34.5224	19.1294	18.4525	16.5712	1.82837	0.870556	3.94735e-06	1.40066e-05	up	no
Aarg09G003120	AaIAA25	Aarg09G003120.1	GO:0003700(DNA binding transcription factor activity);GO:0005515(protein binding);GO:0005634(nucleus);GO:0006351(transcription, DNA-templated);GO:0006355(regulation of transcription, DNA-templated);GO:0009733(response to auxin);GO:0009734(auxin-activated signaling pathway);GO:0044212(transcription regulatory region DNA binding)	04075(Plant hormone signal transduction)	K14484	NA	auxin-induced protein 22D [Artemisia annua]	mrna	1.57614	0.505189	3.62202	0.586509	0.855912	1.66143	1.8375	0.877748	0.58673	0.681476	up	no
Aarg09G037610	AaIAA26	Aarg09G037610.1	GO:0003700(DNA binding transcription factor activity);GO:0005515(protein binding);GO:0005634(nucleus);GO:0006351(transcription, DNA-templated);GO:0006355(regulation of transcription, DNA-templated);GO:0009734(auxin-activated signaling pathway);GO:0043565(sequence-specific DNA binding)	04075(Plant hormone signal transduction)	K14486	NA	Aux/IAA-ARF-dimerization [Artemisia annua]	mrna	72.2844	70.8147	67.6671	56.2622	61.2908	52.999	1.23579	0.305431	0.586107	0.68089	up	no
Aarg0G013210	AaIAA59	Aarg0G013210.1	GO:0003677(DNA binding);GO:0003700(DNA binding transcription factor activity);GO:0005515(protein binding);GO:0005622(intracellular);GO:0005634(nucleus);GO:0006351(transcription, DNA-templated);GO:0006355(regulation of transcription, DNA-templated);GO:0006417(regulation of translation);GO:0009733(response to auxin);GO:0009734(auxin-activated signaling pathway);GO:0043565(sequence-specific DNA bind…	04075(Plant hormone signal transduction)	K14484	NA	PB1 domain, AUX/IAA protein [Artemisia annua]	mrna	25.099	29.5701	44.4437	31.1692	33.6729	23.5128	1.12176	0.165761	0.502548	0.609199	up	no
Aarg0G017000	AaIAA60	Aarg0G017000.1	GO:0003700(DNA binding transcription factor activity);GO:0005634(nucleus);GO:0006351(transcription, DNA-templated);GO:0006355(regulation of transcription, DNA-templated);GO:0009733(response to auxin);GO:0009734(auxin-activated signaling pathway);GO:0043565(sequence-specific DNA binding)	04075(Plant hormone signal transduction)	K14484	NA	indole-3-acetic acid inducible 9 [Artemisia annua]	mrna	40.3205	40.8052	54.8906	26.108	32.4094	15.6788	1.8332	0.874363	0.106587	0.172509	up	no
Aarg10G054010	AaIAA33	Aarg10G054010.1	GO:0003700(DNA binding transcription factor activity);GO:0005515(protein binding);GO:0005622(intracellular);GO:0005634(nucleus);GO:0006351(transcription, DNA-templated);GO:0006355(regulation of transcription, DNA-templated);GO:0006417(regulation of translation);GO:0009733(response to auxin);GO:0009734(auxin-activated signaling pathway)	04075(Plant hormone signal transduction)	K14484	NA	PB1 domain, AUX/IAA protein [Artemisia annua]	mrna	46.2832	51.4659	70.047	28.3986	30.9178	33.5771	1.80633	0.853061	0.0567655	0.0992107	up	no
Aarg13G016280	AaIAA45	Aarg13G016280.1	GO:0003700(DNA binding transcription factor activity);GO:0005515(protein binding);GO:0005634(nucleus);GO:0006351(transcription, DNA-templated);GO:0006355(regulation of transcription, DNA-templated);GO:0009733(response to auxin);GO:0009734(auxin-activated signaling pathway);GO:0009880(embryonic pattern specification);GO:0010051(xylem and phloem pattern formation);GO:0045892(negative regulation of …	04075(Plant hormone signal transduction)	K14484	NA	PB1 domain, AUX/IAA protein [Artemisia annua]	mrna	1.5459	2.51637	3.50739	1.0875	0.497442	0.970082	2.96266	1.56689	0.0304199	0.0568792	up	no
Aarg13G016670	AaIAA46	Aarg13G016670.1	GO:0003700(DNA binding transcription factor activity);GO:0005515(protein binding);GO:0005634(nucleus);GO:0006351(transcription, DNA-templated);GO:0006355(regulation of transcription, DNA-templated);GO:0009733(response to auxin);GO:0009734(auxin-activated signaling pathway)	04075(Plant hormone signal transduction)	K14484	NA	PB1 domain, AUX/IAA protein [Artemisia annua]	mrna	3.03196	4.16735	5.85792	2.39395	1.51754	2.13885	2.1581	1.10976	0.0705857	0.120161	up	no
Aarg17G001730	AaIAA57	Aarg17G001730.1	GO:0003700(DNA binding transcription factor activity);GO:0005515(protein binding);GO:0005634(nucleus);GO:0006351(transcription, DNA-templated);GO:0006355(regulation of transcription, DNA-templated);GO:0009733(response to auxin);GO:0009734(auxin-activated signaling pathway);GO:0044212(transcription regulatory region DNA binding)	04075(Plant hormone signal transduction)	K14484	NA	auxin-induced protein 22D [Artemisia annua]	mrna	14.6363	22.0628	41.8077	11.4843	16.0411	7.40474	2.24753	1.16834	0.100194	0.163361	up	no
Aarg06G011190	AaIAA17	Aarg06G011190.1	GO:0003700(DNA binding transcription factor activity);GO:0005515(protein binding);GO:0005634(nucleus);GO:0006351(transcription, DNA-templated);GO:0006355(regulation of transcription, DNA-templated);GO:0009733(response to auxin);GO:0009734(auxin-activated signaling pathway);GO:0009880(embryonic pattern specification);GO:0010051(xylem and phloem pattern formation);GO:0045892(negative regulation of …	04075(Plant hormone signal transduction)	K14484	NA	PB1 domain, AUX/IAA protein [Artemisia annua]	mrna	0	0	0	0	0	0	1	0	1	1	no	no
Aarg01G004030	AaIAA2	Aarg01G004030.1	GO:0003700(DNA binding transcription factor activity);GO:0005515(protein binding);GO:0005634(nucleus);GO:0006351(transcription, DNA-templated);GO:0006355(regulation of transcription, DNA-templated);GO:0009733(response to auxin);GO:0009734(auxin-activated signaling pathway)	04075(Plant hormone signal transduction)	K14484	NA	auxin-responsive protein IAA28-like [Lactuca sativa]	mrna	0.119183	0	0	0	0	0.411338	0.289745	-1.78715	0.558695	0.659083	down	no
Aarg01G011540	AaIAA3	Aarg01G011540.1	GO:0003700(DNA binding transcription factor activity);GO:0005515(protein binding);GO:0005634(nucleus);GO:0006351(transcription, DNA-templated);GO:0006355(regulation of transcription, DNA-templated);GO:0009733(response to auxin);GO:0009734(auxin-activated signaling pathway);GO:0044212(transcription regulatory region DNA binding)	04075(Plant hormone signal transduction)	K14484	NA	auxin-induced protein 22E [Artemisia annua]	mrna	0.938466	2.08234	2.90321	3.00247	2.34367	1.35367	0.884208	-0.177543	0.351864	0.464821	down	no
Aarg02G020300	AaIAA5	Aarg02G020300.1	GO:0003700(DNA binding transcription factor activity);GO:0005515(protein binding);GO:0005634(nucleus);GO:0006351(transcription, DNA-templated);GO:0006355(regulation of transcription, DNA-templated);GO:0009630(gravitropism);GO:0009638(phototropism);GO:0009733(response to auxin);GO:0009734(auxin-activated signaling pathway);GO:0080086(stamen filament development)	04075(Plant hormone signal transduction)	K14484	NA	PB1 domain, AUX/IAA protein [Artemisia annua]	mrna	0.495412	0	1.34828	1.95492	3.4082	1.67376	0.262004	-1.93234	0.0673934	0.115389	down	no
Aarg04G026570	AaIAA12	Aarg04G026570.1	GO:0003677(DNA binding);GO:0003700(DNA binding transcription factor activity);GO:0005515(protein binding);GO:0005622(intracellular);GO:0005634(nucleus);GO:0006351(transcription, DNA-templated);GO:0006355(regulation of transcription, DNA-templated);GO:0006417(regulation of translation);GO:0009733(response to auxin);GO:0009734(auxin-activated signaling pathway);GO:0043565(sequence-specific DNA bind…	04075(Plant hormone signal transduction)	K14484	NA	PB1 domain, AUX/IAA protein [Artemisia annua]	mrna	40.1174	48.5821	75.3411	53.2127	64.4611	50.6453	0.974582	-0.0371453	0.181621	0.271882	down	no
Aarg05G020910	AaIAA16	Aarg05G020910.1	GO:0003700(DNA binding transcription factor activity);GO:0005515(protein binding);GO:0005622(intracellular);GO:0005634(nucleus);GO:0006351(transcription, DNA-templated);GO:0006355(regulation of transcription, DNA-templated);GO:0006417(regulation of translation);GO:0009733(response to auxin);GO:0009734(auxin-activated signaling pathway)	04075(Plant hormone signal transduction)	K14484	NA	auxin-responsive protein IAA27-like [Cynara cardunculus var. scolymus]	mrna	7.30354	5.943	6.15087	9.83491	10.614	10.1542	0.633837	-0.657817	2.44363e-08	1.11594e-07	down	no
Aarg10G012770	AaIAA31	Aarg10G012770.1	GO:0003700(DNA binding transcription factor activity);GO:0005515(protein binding);GO:0005634(nucleus);GO:0006351(transcription, DNA-templated);GO:0006355(regulation of transcription, DNA-templated);GO:0009733(response to auxin);GO:0009734(auxin-activated signaling pathway);GO:0044212(transcription regulatory region DNA binding)	04075(Plant hormone signal transduction)	K14484	NA	auxin-induced protein 22E [Artemisia annua]	mrna	0.207548	1.38281	2.11651	1.6503	1.56575	0.832549	0.915592	-0.127223	0.579434	0.675267	down	no
Aarg10G013430	AaIAA32	Aarg10G013430.1	GO:0003700(DNA binding transcription factor activity);GO:0005515(protein binding);GO:0005634(nucleus);GO:0006351(transcription, DNA-templated);GO:0006355(regulation of transcription, DNA-templated);GO:0009733(response to auxin);GO:0009734(auxin-activated signaling pathway);GO:0044212(transcription regulatory region DNA binding)	04075(Plant hormone signal transduction)	K14484	NA	auxin-induced protein 22E [Artemisia annua]	mrna	0.655793	2.57264	3.90061	3.79144	2.65221	0.827988	0.980391	-0.028571	0.646562	0.732578	down	no
Aarg11G003340	AaIAA37	Aarg11G003340.1	GO:0003700(DNA binding transcription factor activity);GO:0005515(protein binding);GO:0005634(nucleus);GO:0006351(transcription, DNA-templated);GO:0006355(regulation of transcription, DNA-templated);GO:0009630(gravitropism);GO:0009638(phototropism);GO:0009733(response to auxin);GO:0009734(auxin-activated signaling pathway);GO:0080086(stamen filament development)	04075(Plant hormone signal transduction)	K14484	NA	auxin-induced protein 22A [Artemisia annua]	mrna	0	0	0	0.169656	0	0	0.00176828	-9.14343	0.357859	0.470811	down	no
Aarg15G014380	AaIAA52	Aarg15G014380.1	GO:0003700(DNA binding transcription factor activity);GO:0005515(protein binding);GO:0005634(nucleus);GO:0006351(transcription, DNA-templated);GO:0006355(regulation of transcription, DNA-templated);GO:0009733(response to auxin);GO:0009734(auxin-activated signaling pathway);GO:0010114(response to red light);GO:0010218(response to far red light)	04075(Plant hormone signal transduction)	K14484	NA	PB1 domain, AUX/IAA protein [Artemisia annua]	mrna	0	0	0.470328	0.159102	0.364378	0.20879	0.642288	-0.638708	0.590967	0.685501	down	no
