# Supplementary material for: Genome-Wide Analysis of Aux/IAA Gene Family in Artemisia argyi: Identification, Phylogenetic Analysis, and Determination of Response to Various Phytohormones
Source: Plants (Basel). 2024 Feb 20;13(5):564. doi: 10.3390/plants13050564 (PMC10934841; doi:10.3390/plants13050564)
Supplement: Supplementary file 1 [file plants-13-00564-s001.zip › Table S6 RNA-seq data of AaIAA genes in response to salt and saline-alkali stress in leave and roots.xlsx]

## Sheet: STL VS CKL
gene_id	Gene name	transcript_id	GO	KEGG	KO_ENTRY	EC	Description	trans_type	FPKM.ST_L1	FPKM.ST_L2	FPKM.ST_L3	FPKM.CK_L1	FPKM.CK_L2	FPKM.CK_L3	fc	log2(fc)	pval	qval	regulation	significant
Aarg02G020300	AaIAA5	Aarg02G020300.1	GO:0003700(DNA binding transcription factor activity);GO:0005515(protein binding);GO:0005634(nucleus);GO:0006351(transcription, DNA-templated);GO:0006355(regulation of transcription, DNA-templated);GO:0009630(gravitropism);GO:0009638(phototropism);GO:0009733(response to auxin);GO:0009734(auxin-activated signaling pathway);GO:0080086(stamen filament development)	04075(Plant hormone signal transduction)	K14484	NA	PB1 domain, AUX/IAA protein [Artemisia annua]	mrna	0.435692	0.196187	0	1.95492	3.4082	1.67376	0.0897953	-3.47722	0.000873251	0.0086647	down	yes
Aarg04G026560	AaIAA11	Aarg04G026560.1	GO:0003700(DNA binding transcription factor activity);GO:0005515(protein binding);GO:0005634(nucleus);GO:0006351(transcription, DNA-templated);GO:0006355(regulation of transcription, DNA-templated);GO:0009733(response to auxin);GO:0009734(auxin-activated signaling pathway)	04075(Plant hormone signal transduction)	K14484	NA	auxin-induced protein AUX28 [Artemisia annua]	mrna	10.7394	10.7079	3.75988	50.7832	61.9766	35.4329	0.170097	-2.55557	3.416e-08	1.38313e-06	down	yes
Aarg04G026570	AaIAA12	Aarg04G026570.1	GO:0003677(DNA binding);GO:0003700(DNA binding transcription factor activity);GO:0005515(protein binding);GO:0005622(intracellular);GO:0005634(nucleus);GO:0006351(transcription, DNA-templated);GO:0006355(regulation of transcription, DNA-templated);GO:0006417(regulation of translation);GO:0009733(response to auxin);GO:0009734(auxin-activated signaling pathway);GO:0043565(sequence-specific DNA bind…	04075(Plant hormone signal transduction)	K14484	NA	PB1 domain, AUX/IAA protein [Artemisia annua]	mrna	18.0697	14.7654	3.70799	53.2127	64.4611	50.6453	0.217106	-2.20353	6.3139e-05	0.00101045	down	yes
Aarg05G010900	AaIAA14	Aarg05G010900.1	GO:0003677(DNA binding);GO:0003700(DNA binding transcription factor activity);GO:0005515(protein binding);GO:0005622(intracellular);GO:0005634(nucleus);GO:0006351(transcription, DNA-templated);GO:0006355(regulation of transcription, DNA-templated);GO:0006417(regulation of translation);GO:0009733(response to auxin);GO:0009734(auxin-activated signaling pathway);GO:0043565(sequence-specific DNA bind…	04075(Plant hormone signal transduction)	K14484	NA	auxin-induced protein 22B [Artemisia annua]	mrna	0	0	0	0.477723	0.292826	0.178037	0.00031626	-11.6266	5.35312e-05	0.000879288	down	yes
Aarg06G014790	AaIAA18	Aarg06G014790.1	GO:0003700(DNA binding transcription factor activity);GO:0005515(protein binding);GO:0005634(nucleus);GO:0006351(transcription, DNA-templated);GO:0006355(regulation of transcription, DNA-templated);GO:0009733(response to auxin);GO:0009734(auxin-activated signaling pathway);GO:0044212(transcription regulatory region DNA binding)	04075(Plant hormone signal transduction)	K14484	NA	auxin-induced protein 22D [Artemisia annua]	mrna	2.70947	2.14794	2.49028	11.1863	13.3362	5.39567	0.245593	-2.02566	4.31924e-07	1.35141e-05	down	yes
Aarg0G001160	AaIAA58	Aarg0G001160.1	GO:0003700(DNA binding transcription factor activity);GO:0005515(protein binding);GO:0005634(nucleus);GO:0006351(transcription, DNA-templated);GO:0006355(regulation of transcription, DNA-templated);GO:0009733(response to auxin);GO:0009734(auxin-activated signaling pathway)	04075(Plant hormone signal transduction)	K14484	NA	auxin-induced protein AUX28 [Artemisia annua]	mrna	2.47833	3.09847	0.560593	44.6561	54.3098	24.1288	0.0498591	-4.326	1.06936e-12	9.98243e-11	down	yes
Aarg0G013210	AaIAA59	Aarg0G013210.1	GO:0003677(DNA binding);GO:0003700(DNA binding transcription factor activity);GO:0005515(protein binding);GO:0005622(intracellular);GO:0005634(nucleus);GO:0006351(transcription, DNA-templated);GO:0006355(regulation of transcription, DNA-templated);GO:0006417(regulation of translation);GO:0009733(response to auxin);GO:0009734(auxin-activated signaling pathway);GO:0043565(sequence-specific DNA bind…	04075(Plant hormone signal transduction)	K14484	NA	PB1 domain, AUX/IAA protein [Artemisia annua]	mrna	9.9481	8.40048	2.40137	31.1692	33.6729	23.5128	0.234848	-2.0902	7.24986e-05	0.00113477	down	yes
Aarg14G002120	AaIAA48	Aarg14G002120.1	GO:0003700(DNA binding transcription factor activity);GO:0005515(protein binding);GO:0005634(nucleus);GO:0006351(transcription, DNA-templated);GO:0006355(regulation of transcription, DNA-templated);GO:0009733(response to auxin);GO:0009734(auxin-activated signaling pathway)	04075(Plant hormone signal transduction)	K14484	NA	putative PB1 domain, AUX/IAA protein [Helianthus annuus]	mrna	0.804025	0.525187	1.28144	2.0724	4.00748	2.8236	0.293218	-1.76996	0.000363269	0.00427519	down	yes
Aarg14G003710	AaIAA49	Aarg14G003710.1	GO:0003700(DNA binding transcription factor activity);GO:0005515(protein binding);GO:0005634(nucleus);GO:0006351(transcription, DNA-templated);GO:0006355(regulation of transcription, DNA-templated);GO:0009733(response to auxin);GO:0009734(auxin-activated signaling pathway)	04075(Plant hormone signal transduction)	K14484	NA	auxin-responsive protein IAA13 [Helianthus annuus]	mrna	0.356169	0.321184	0.706398	2.17291	2.29293	1.91738	0.21678	-2.2057	1.8222e-06	4.79888e-05	down	yes
Aarg17G001730	AaIAA57	Aarg17G001730.1	GO:0003700(DNA binding transcription factor activity);GO:0005515(protein binding);GO:0005634(nucleus);GO:0006351(transcription, DNA-templated);GO:0006355(regulation of transcription, DNA-templated);GO:0009733(response to auxin);GO:0009734(auxin-activated signaling pathway);GO:0044212(transcription regulatory region DNA binding)	04075(Plant hormone signal transduction)	K14484	NA	auxin-induced protein 22D [Artemisia annua]	mrna	5.98236	3.40167	4.58665	11.4843	16.0411	7.40474	0.39996	-1.32207	0.000752323	0.00766423	down	yes
Aarg03G002350	AaIAA8	Aarg03G002350.1	GO:0003700(DNA binding transcription factor activity);GO:0005515(protein binding);GO:0005634(nucleus);GO:0006351(transcription, DNA-templated);GO:0006355(regulation of transcription, DNA-templated);GO:0009733(response to auxin);GO:0009734(auxin-activated signaling pathway)	04075(Plant hormone signal transduction)	K14484	NA	auxin-responsive protein [Artemisia annua]	mrna	13.5236	18.0046	41.99	12.4973	8.82357	7.34677	2.5645	1.35868	0.00341514	0.0252681	up	yes
Aarg11G002340	AaIAA35	Aarg11G002340.1	GO:0003700(DNA binding transcription factor activity);GO:0005515(protein binding);GO:0005634(nucleus);GO:0006351(transcription, DNA-templated);GO:0006355(regulation of transcription, DNA-templated);GO:0009733(response to auxin);GO:0009734(auxin-activated signaling pathway)	04075(Plant hormone signal transduction)	K14484	NA	auxin-responsive protein [Artemisia annua]	mrna	55.154	64.1502	159.114	44.091	30.2717	19.7774	2.95748	1.56437	0.00114451	0.010778	up	yes
Aarg01G004030	AaIAA2	Aarg01G004030.1	GO:0003700(DNA binding transcription factor activity);GO:0005515(protein binding);GO:0005634(nucleus);GO:0006351(transcription, DNA-templated);GO:0006355(regulation of transcription, DNA-templated);GO:0009733(response to auxin);GO:0009734(auxin-activated signaling pathway)	04075(Plant hormone signal transduction)	K14484	NA	auxin-responsive protein IAA28-like [Lactuca sativa]	mrna	0.335299	0	0	0	0	0.411338	0.815142	-0.294876	0.930257	0.969142	down	no
Aarg01G011540	AaIAA3	Aarg01G011540.1	GO:0003700(DNA binding transcription factor activity);GO:0005515(protein binding);GO:0005634(nucleus);GO:0006351(transcription, DNA-templated);GO:0006355(regulation of transcription, DNA-templated);GO:0009733(response to auxin);GO:0009734(auxin-activated signaling pathway);GO:0044212(transcription regulatory region DNA binding)	04075(Plant hormone signal transduction)	K14484	NA	auxin-induced protein 22E [Artemisia annua]	mrna	0.745131	0.847995	1.44805	3.00247	2.34367	1.35367	0.45392	-1.13949	0.018114	0.087373	down	no
Aarg02G020290	AaIAA4	Aarg02G020290.1	GO:0003700(DNA binding transcription factor activity);GO:0005515(protein binding);GO:0005634(nucleus);GO:0006351(transcription, DNA-templated);GO:0006355(regulation of transcription, DNA-templated);GO:0009733(response to auxin);GO:0009734(auxin-activated signaling pathway);GO:0042802(identical protein binding);GO:1900057(positive regulation of leaf senescence)	04075(Plant hormone signal transduction)	K14484	NA	Aux/IAA-ARF-dimerization [Artemisia annua]	mrna	0	0	0	0	0.223711	0	0.00134102	-9.54246	0.324318	0.588912	down	no
Aarg02G023990	AaIAA7	Aarg02G023990.1	GO:0003677(DNA binding);GO:0003700(DNA binding transcription factor activity);GO:0005515(protein binding);GO:0005634(nucleus);GO:0006351(transcription, DNA-templated);GO:0006355(regulation of transcription, DNA-templated);GO:0009723(response to ethylene);GO:0009733(response to auxin);GO:0009734(auxin-activated signaling pathway);GO:0010311(lateral root formation);GO:0043565(sequence-specific DNA …	04075(Plant hormone signal transduction)	K14486	NA	Aux/IAA-ARF-dimerization [Artemisia annua]	mrna	20.7617	27.7049	32.4507	44.4201	53.6183	36.8262	0.599989	-0.736992	0.000955685	0.00932466	down	no
Aarg03G012510	AaIAA9	Aarg03G012510.1	GO:0003700(DNA binding transcription factor activity);GO:0005634(nucleus);GO:0006351(transcription, DNA-templated);GO:0006355(regulation of transcription, DNA-templated);GO:0009733(response to auxin);GO:0009734(auxin-activated signaling pathway);GO:0043565(sequence-specific DNA binding)	04075(Plant hormone signal transduction)	K14484	NA	indole-3-acetic acid inducible 9 [Artemisia annua]	mrna	21.5328	32.5831	32.0054	32.4788	36.8982	24.4682	0.917694	-0.123915	0.49903	0.729281	down	no
Aarg03G012760	AaIAA10	Aarg03G012760.1	GO:0003700(DNA binding transcription factor activity);GO:0005634(nucleus);GO:0006351(transcription, DNA-templated);GO:0006355(regulation of transcription, DNA-templated);GO:0009733(response to auxin);GO:0009734(auxin-activated signaling pathway);GO:0043565(sequence-specific DNA binding)	04075(Plant hormone signal transduction)	K14484	NA	indole-3-acetic acid inducible 9 [Artemisia annua]	mrna	96.1325	93.7421	111.376	115.885	117.093	92.8658	0.924524	-0.113218	0.276787	0.540028	down	no
Aarg05G010530	AaIAA13	Aarg05G010530.1	GO:0003677(DNA binding);GO:0003700(DNA binding transcription factor activity);GO:0005515(protein binding);GO:0005622(intracellular);GO:0005634(nucleus);GO:0006351(transcription, DNA-templated);GO:0006355(regulation of transcription, DNA-templated);GO:0006417(regulation of translation);GO:0009733(response to auxin);GO:0009734(auxin-activated signaling pathway);GO:0043565(sequence-specific DNA bind…	04075(Plant hormone signal transduction)	K14484	NA	auxin-induced protein 22B [Artemisia annua]	mrna	11.4182	7.26306	1.79001	13.7576	19.6244	10.1923	0.469802	-1.08988	0.0852465	0.257123	down	no
Aarg05G011700	AaIAA15	Aarg05G011700.1	GO:0003700(DNA binding transcription factor activity);GO:0005515(protein binding);GO:0005634(nucleus);GO:0006351(transcription, DNA-templated);GO:0006355(regulation of transcription, DNA-templated);GO:0009733(response to auxin);GO:0009734(auxin-activated signaling pathway)	04075(Plant hormone signal transduction)	K14484	NA	PB1 domain, AUX/IAA protein [Artemisia annua]	mrna	2.35828	2.87166	3.45856	5.35437	4.04705	5.04884	0.601269	-0.733917	0.00550938	0.0361668	down	no
Aarg05G020910	AaIAA16	Aarg05G020910.1	GO:0003700(DNA binding transcription factor activity);GO:0005515(protein binding);GO:0005622(intracellular);GO:0005634(nucleus);GO:0006351(transcription, DNA-templated);GO:0006355(regulation of transcription, DNA-templated);GO:0006417(regulation of translation);GO:0009733(response to auxin);GO:0009734(auxin-activated signaling pathway)	04075(Plant hormone signal transduction)	K14484	NA	auxin-responsive protein IAA27-like [Cynara cardunculus var. scolymus]	mrna	8.77863	7.26051	2.17569	9.83491	10.614	10.1542	0.595194	-0.748567	0.145605	0.365062	down	no
Aarg07G015030	AaIAA20	Aarg07G015030.1	GO:0003700(DNA binding transcription factor activity);GO:0005515(protein binding);GO:0005634(nucleus);GO:0006351(transcription, DNA-templated);GO:0006355(regulation of transcription, DNA-templated);GO:0009733(response to auxin);GO:0009734(auxin-activated signaling pathway);GO:0010114(response to red light);GO:0010218(response to far red light)	04075(Plant hormone signal transduction)	K14484	NA	PB1 domain, AUX/IAA protein [Artemisia annua]	mrna	0	0	0	0.090915	0.326246	0.172904	0.000508419	-10.9417	0.0304034	0.126732	down	no
Aarg08G015630	AaIAA22	Aarg08G015630.1	GO:0003700(DNA binding transcription factor activity);GO:0005515(protein binding);GO:0005634(nucleus);GO:0006351(transcription, DNA-templated);GO:0006355(regulation of transcription, DNA-templated);GO:0009733(response to auxin);GO:0009734(auxin-activated signaling pathway)	04075(Plant hormone signal transduction)	K14484	NA	PB1 domain, AUX/IAA protein [Artemisia annua]	mrna	0	0.178535	0	0.158739	0.162063	0.150255	0.379009	-1.39969	0.463668	0.701376	down	no
Aarg08G015670	AaIAA23	Aarg08G015670.1	GO:0003700(DNA binding transcription factor activity);GO:0005515(protein binding);GO:0005634(nucleus);GO:0006351(transcription, DNA-templated);GO:0006355(regulation of transcription, DNA-templated);GO:0009733(response to auxin);GO:0009734(auxin-activated signaling pathway)	04075(Plant hormone signal transduction)	K14484	NA	PB1 domain, AUX/IAA protein [Artemisia annua]	mrna	1.27244	0.911504	0.348167	1.71261	2.03606	1.86015	0.451452	-1.14736	0.055685	0.192754	down	no
Aarg08G018190	AaIAA24	Aarg08G018190.1	GO:0003700(DNA binding transcription factor activity);GO:0005634(nucleus);GO:0006351(transcription, DNA-templated);GO:0006355(regulation of transcription, DNA-templated);GO:0009733(response to auxin);GO:0009734(auxin-activated signaling pathway);GO:0043565(sequence-specific DNA binding)	04075(Plant hormone signal transduction)	K14484	NA	PB1 domain, AUX/IAA protein [Artemisia annua]	mrna	1.17395	1.30462	0.390463	1.87024	1.11592	1.7487	0.605939	-0.722755	0.205674	0.452956	down	no
Aarg09G003120	AaIAA25	Aarg09G003120.1	GO:0003700(DNA binding transcription factor activity);GO:0005515(protein binding);GO:0005634(nucleus);GO:0006351(transcription, DNA-templated);GO:0006355(regulation of transcription, DNA-templated);GO:0009733(response to auxin);GO:0009734(auxin-activated signaling pathway);GO:0044212(transcription regulatory region DNA binding)	04075(Plant hormone signal transduction)	K14484	NA	auxin-induced protein 22D [Artemisia annua]	mrna	0.300349	0.315395	0.678136	0.586509	0.855912	1.66143	0.416862	-1.26236	0.0735581	0.232609	down	no
Aarg0G017000	AaIAA60	Aarg0G017000.1	GO:0003700(DNA binding transcription factor activity);GO:0005634(nucleus);GO:0006351(transcription, DNA-templated);GO:0006355(regulation of transcription, DNA-templated);GO:0009733(response to auxin);GO:0009734(auxin-activated signaling pathway);GO:0043565(sequence-specific DNA binding)	04075(Plant hormone signal transduction)	K14484	NA	indole-3-acetic acid inducible 9 [Artemisia annua]	mrna	17.9988	22.1836	23.065	26.108	32.4094	15.6788	0.852435	-0.230339	0.364434	0.625387	down	no
Aarg0G047700	AaIAA61	Aarg0G047700.1	GO:0003700(DNA binding transcription factor activity);GO:0005515(protein binding);GO:0005634(nucleus);GO:0006351(transcription, DNA-templated);GO:0006355(regulation of transcription, DNA-templated);GO:0009733(response to auxin);GO:0009734(auxin-activated signaling pathway);GO:0010114(response to red light);GO:0010218(response to far red light)	04075(Plant hormone signal transduction)	K14484	NA	PB1 domain, AUX/IAA protein [Artemisia annua]	mrna	0	0	0	0.090915	0.328505	0.172904	0.00050648	-10.9472	0.0304034	0.126732	down	no
Aarg10G002700	AaIAA29	Aarg10G002700.1	GO:0003677(DNA binding);GO:0003700(DNA binding transcription factor activity);GO:0005515(protein binding);GO:0005634(nucleus);GO:0006351(transcription, DNA-templated);GO:0006355(regulation of transcription, DNA-templated);GO:0009723(response to ethylene);GO:0009733(response to auxin);GO:0009734(auxin-activated signaling pathway);GO:0010311(lateral root formation);GO:0043565(sequence-specific DNA …	04075(Plant hormone signal transduction)	K14486	NA	auxin response factor 19 [Artemisia annua]	mrna	2.26045	2.73709	1.89785	3.72587	3.73801	3.33609	0.638464	-0.647323	0.00374029	0.0270395	down	no
Aarg10G004460	AaIAA30	Aarg10G004460.1	GO:0003700(DNA binding transcription factor activity);GO:0005515(protein binding);GO:0005634(nucleus);GO:0006351(transcription, DNA-templated);GO:0006355(regulation of transcription, DNA-templated);GO:0009733(response to auxin);GO:0009734(auxin-activated signaling pathway)	04075(Plant hormone signal transduction)	K14484	NA	auxin-responsive protein IAA28-like [Lactuca sativa]	mrna	0.783638	0.733509	0	0.644924	0.684594	1.00177	0.650775	-0.619769	0.597653	0.796272	down	no
Aarg10G012770	AaIAA31	Aarg10G012770.1	GO:0003700(DNA binding transcription factor activity);GO:0005515(protein binding);GO:0005634(nucleus);GO:0006351(transcription, DNA-templated);GO:0006355(regulation of transcription, DNA-templated);GO:0009733(response to auxin);GO:0009734(auxin-activated signaling pathway);GO:0044212(transcription regulatory region DNA binding)	04075(Plant hormone signal transduction)	K14484	NA	auxin-induced protein 22E [Artemisia annua]	mrna	0.43869	0.057166	0.455755	1.6503	1.56575	0.832549	0.235047	-2.08898	0.0101342	0.0570363	down	no
Aarg10G013430	AaIAA32	Aarg10G013430.1	GO:0003700(DNA binding transcription factor activity);GO:0005515(protein binding);GO:0005634(nucleus);GO:0006351(transcription, DNA-templated);GO:0006355(regulation of transcription, DNA-templated);GO:0009733(response to auxin);GO:0009734(auxin-activated signaling pathway);GO:0044212(transcription regulatory region DNA binding)	04075(Plant hormone signal transduction)	K14484	NA	auxin-induced protein 22E [Artemisia annua]	mrna	1.24798	0.612695	1.12198	3.79144	2.65221	0.827988	0.410176	-1.28568	0.0389669	0.15063	down	no
Aarg11G002950	AaIAA36	Aarg11G002950.1	GO:0003700(DNA binding transcription factor activity);GO:0005515(protein binding);GO:0005622(intracellular);GO:0005634(nucleus);GO:0006351(transcription, DNA-templated);GO:0006355(regulation of transcription, DNA-templated);GO:0006417(regulation of translation);GO:0009733(response to auxin);GO:0009734(auxin-activated signaling pathway)	04075(Plant hormone signal transduction)	K14484	NA	PB1 domain, AUX/IAA protein [Artemisia annua]	mrna	8.2252	10.4823	6.58603	9.95485	12.1034	10.8532	0.768534	-0.379819	0.141027	0.35749	down	no
Aarg12G024700	AaIAA42	Aarg12G024700.1	GO:0003700(DNA binding transcription factor activity);GO:0005515(protein binding);GO:0005634(nucleus);GO:0006351(transcription, DNA-templated);GO:0006355(regulation of transcription, DNA-templated);GO:0009733(response to auxin);GO:0009734(auxin-activated signaling pathway)	04075(Plant hormone signal transduction)	K14484	NA	auxin-responsive protein IAA13-like [Helianthus annuus]	mrna	6.16906	4.36986	7.34836	5.8662	8.67211	4.32913	0.94805	-0.0769648	0.725412	0.868689	down	no
Aarg12G025240	AaIAA43	Aarg12G025240.1	GO:0003700(DNA binding transcription factor activity);GO:0005515(protein binding);GO:0005634(nucleus);GO:0006351(transcription, DNA-templated);GO:0006355(regulation of transcription, DNA-templated);GO:0009733(response to auxin);GO:0009734(auxin-activated signaling pathway)	04075(Plant hormone signal transduction)	K14484	NA	auxin-responsive protein IAA13-like [Helianthus annuus]	mrna	4.56747	4.96042	5.46275	5.87503	6.72687	4.0191	0.901909	-0.148946	0.474637	0.710107	down	no
Aarg13G015770	AaIAA44	Aarg13G015770.1	GO:0003677(DNA binding);GO:0003700(DNA binding transcription factor activity);GO:0005515(protein binding);GO:0005622(intracellular);GO:0005634(nucleus);GO:0006351(transcription, DNA-templated);GO:0006355(regulation of transcription, DNA-templated);GO:0006417(regulation of translation);GO:0009733(response to auxin);GO:0009734(auxin-activated signaling pathway);GO:0043565(sequence-specific DNA bind…	04075(Plant hormone signal transduction)	K14484	NA	auxin-induced protein 22B [Artemisia annua]	mrna	18.3508	14.8985	4.92051	18.4059	25.424	18.9237	0.608249	-0.717267	0.143269	0.361126	down	no
Aarg13G016280	AaIAA45	Aarg13G016280.1	GO:0003700(DNA binding transcription factor activity);GO:0005515(protein binding);GO:0005634(nucleus);GO:0006351(transcription, DNA-templated);GO:0006355(regulation of transcription, DNA-templated);GO:0009733(response to auxin);GO:0009734(auxin-activated signaling pathway);GO:0009880(embryonic pattern specification);GO:0010051(xylem and phloem pattern formation);GO:0045892(negative regulation of …	04075(Plant hormone signal transduction)	K14484	NA	PB1 domain, AUX/IAA protein [Artemisia annua]	mrna	0.873853	0.106172	0.257729	1.0875	0.497442	0.970082	0.484439	-1.04561	0.24898	0.508323	down	no
Aarg13G016670	AaIAA46	Aarg13G016670.1	GO:0003700(DNA binding transcription factor activity);GO:0005515(protein binding);GO:0005634(nucleus);GO:0006351(transcription, DNA-templated);GO:0006355(regulation of transcription, DNA-templated);GO:0009733(response to auxin);GO:0009734(auxin-activated signaling pathway)	04075(Plant hormone signal transduction)	K14484	NA	PB1 domain, AUX/IAA protein [Artemisia annua]	mrna	0.568345	1.19541	1.17826	2.39395	1.51754	2.13885	0.486256	-1.04021	0.0285857	0.121556	down	no
Aarg15G014380	AaIAA52	Aarg15G014380.1	GO:0003700(DNA binding transcription factor activity);GO:0005515(protein binding);GO:0005634(nucleus);GO:0006351(transcription, DNA-templated);GO:0006355(regulation of transcription, DNA-templated);GO:0009733(response to auxin);GO:0009734(auxin-activated signaling pathway);GO:0010114(response to red light);GO:0010218(response to far red light)	04075(Plant hormone signal transduction)	K14484	NA	PB1 domain, AUX/IAA protein [Artemisia annua]	mrna	0	0	0	0.159102	0.364378	0.20879	0.000409685	-11.2532	0.0125705	0.0668311	down	no
Aarg16G015470	AaIAA55	Aarg16G015470.1	GO:0003700(DNA binding transcription factor activity);GO:0005515(protein binding);GO:0005634(nucleus);GO:0006351(transcription, DNA-templated);GO:0006355(regulation of transcription, DNA-templated);GO:0009733(response to auxin);GO:0009734(auxin-activated signaling pathway)	04075(Plant hormone signal transduction)	K14484	NA	PB1 domain, AUX/IAA protein [Artemisia annua]	mrna	0.248632	0	0	0	0.333386	0.257831	0.420543	-1.24968	0.625055	0.812192	down	no
Aarg16G015550	AaIAA56	Aarg16G015550.1	GO:0003700(DNA binding transcription factor activity);GO:0005515(protein binding);GO:0005634(nucleus);GO:0006351(transcription, DNA-templated);GO:0006355(regulation of transcription, DNA-templated);GO:0009733(response to auxin);GO:0009734(auxin-activated signaling pathway)	04075(Plant hormone signal transduction)	K14484	NA	PB1 domain, AUX/IAA protein [Artemisia annua]	mrna	0	0.48086	0.138029	0.169012	0.466194	0	0.974312	-0.0375439	0.987842	0.994921	down	no
Aarg06G011190	AaIAA17	Aarg06G011190.1	GO:0003700(DNA binding transcription factor activity);GO:0005515(protein binding);GO:0005634(nucleus);GO:0006351(transcription, DNA-templated);GO:0006355(regulation of transcription, DNA-templated);GO:0009733(response to auxin);GO:0009734(auxin-activated signaling pathway);GO:0009880(embryonic pattern specification);GO:0010051(xylem and phloem pattern formation);GO:0045892(negative regulation of …	04075(Plant hormone signal transduction)	K14484	NA	PB1 domain, AUX/IAA protein [Artemisia annua]	mrna	0	0	0	0	0	0	1	0	1	1	no	no
Aarg10G056370	AaIAA34	Aarg10G056370.1	GO:0003700(DNA binding transcription factor activity);GO:0005515(protein binding);GO:0005634(nucleus);GO:0006351(transcription, DNA-templated);GO:0006355(regulation of transcription, DNA-templated);GO:0009733(response to auxin);GO:0009734(auxin-activated signaling pathway)	04075(Plant hormone signal transduction)	K14484	NA	PB1 domain, AUX/IAA protein [Artemisia annua]	mrna	0	0	0	0	0	0	1	0	1	1	no	no
Aarg01G001560	AaIAA1	Aarg01G001560.1	GO:0003700(DNA binding transcription factor activity);GO:0005515(protein binding);GO:0005622(intracellular);GO:0005634(nucleus);GO:0006351(transcription, DNA-templated);GO:0006355(regulation of transcription, DNA-templated);GO:0006417(regulation of translation);GO:0009733(response to auxin);GO:0009734(auxin-activated signaling pathway)	04075(Plant hormone signal transduction)	K14484	NA	PB1 domain, AUX/IAA protein [Artemisia annua]	mrna	6.84744	12.955	2.74871	3.38168	4.01554	4.84962	1.84138	0.88079	0.153062	0.376759	up	no
Aarg02G020570	AaIAA6	Aarg02G020570.1	GO:0003700(DNA binding transcription factor activity);GO:0005515(protein binding);GO:0005622(intracellular);GO:0005634(nucleus);GO:0006351(transcription, DNA-templated);GO:0006355(regulation of transcription, DNA-templated);GO:0006417(regulation of translation);GO:0009733(response to auxin);GO:0009734(auxin-activated signaling pathway)	04075(Plant hormone signal transduction)	K14484	NA	PB1 domain, AUX/IAA protein [Artemisia annua]	mrna	13.854	12.4642	6.22765	7.24162	8.09329	8.94337	1.34054	0.42281	0.330197	0.594324	up	no
Aarg06G021200	AaIAA19	Aarg06G021200.1	GO:0003700(DNA binding transcription factor activity);GO:0005515(protein binding);GO:0005634(nucleus);GO:0006351(transcription, DNA-templated);GO:0006355(regulation of transcription, DNA-templated);GO:0009733(response to auxin);GO:0009734(auxin-activated signaling pathway);GO:0010102(lateral root morphogenesis);GO:0016021(integral component of membrane);GO:0045892(negative regulation of transcrip…	04075(Plant hormone signal transduction)	K14484	NA	indole-3-acetic acid 7 [Artemisia annua]	mrna	203.976	246.43	101.118	121.793	211.75	136.618	1.17305	0.23027	0.646814	0.822754	up	no
Aarg07G020250	AaIAA21	Aarg07G020250.1	GO:0003700(DNA binding transcription factor activity);GO:0005634(nucleus);GO:0006351(transcription, DNA-templated);GO:0006355(regulation of transcription, DNA-templated);GO:0009733(response to auxin);GO:0009734(auxin-activated signaling pathway);GO:0043565(sequence-specific DNA binding)	04075(Plant hormone signal transduction)	K14484	NA	Aux/IAA-ARF-dimerization [Artemisia annua]	mrna	17.0112	16.7348	20.6358	19.1294	18.4525	16.5712	1.00422	0.00607811	0.748746	0.882836	up	no
Aarg09G037610	AaIAA26	Aarg09G037610.1	GO:0003700(DNA binding transcription factor activity);GO:0005515(protein binding);GO:0005634(nucleus);GO:0006351(transcription, DNA-templated);GO:0006355(regulation of transcription, DNA-templated);GO:0009734(auxin-activated signaling pathway);GO:0043565(sequence-specific DNA binding)	04075(Plant hormone signal transduction)	K14486	NA	Aux/IAA-ARF-dimerization [Artemisia annua]	mrna	93.4419	105.954	47.1642	56.2622	61.2908	52.999	1.44566	0.531725	0.163785	0.393937	up	no
Aarg10G000170	AaIAA27	Aarg10G000170.1	GO:0003700(DNA binding transcription factor activity);GO:0005515(protein binding);GO:0005622(intracellular);GO:0005634(nucleus);GO:0006351(transcription, DNA-templated);GO:0006355(regulation of transcription, DNA-templated);GO:0006417(regulation of translation);GO:0009733(response to auxin);GO:0009734(auxin-activated signaling pathway)	04075(Plant hormone signal transduction)	K14484	NA	PB1 domain, AUX/IAA protein [Artemisia annua]	mrna	36.0435	48.5966	22.4562	12.4376	25.7215	16.1331	1.97259	0.980093	0.0289747	0.122716	up	no
Aarg10G001790	AaIAA28	Aarg10G001790.1	GO:0003700(DNA binding transcription factor activity);GO:0005515(protein binding);GO:0005622(intracellular);GO:0005634(nucleus);GO:0006351(transcription, DNA-templated);GO:0006355(regulation of transcription, DNA-templated);GO:0006417(regulation of translation);GO:0009733(response to auxin);GO:0009734(auxin-activated signaling pathway)	04075(Plant hormone signal transduction)	K14484	NA	PB1 domain, AUX/IAA protein [Artemisia annua]	mrna	13.7279	20.0476	9.28333	4.71664	11.3408	7.80535	1.80443	0.851547	0.0854672	0.25749	up	no
Aarg10G054010	AaIAA33	Aarg10G054010.1	GO:0003700(DNA binding transcription factor activity);GO:0005515(protein binding);GO:0005622(intracellular);GO:0005634(nucleus);GO:0006351(transcription, DNA-templated);GO:0006355(regulation of transcription, DNA-templated);GO:0006417(regulation of translation);GO:0009733(response to auxin);GO:0009734(auxin-activated signaling pathway)	04075(Plant hormone signal transduction)	K14484	NA	PB1 domain, AUX/IAA protein [Artemisia annua]	mrna	65.7869	60.285	35.5901	28.3986	30.9178	33.5771	1.7403	0.799332	0.018917	0.0901242	up	no
Aarg11G003340	AaIAA37	Aarg11G003340.1	GO:0003700(DNA binding transcription factor activity);GO:0005515(protein binding);GO:0005634(nucleus);GO:0006351(transcription, DNA-templated);GO:0006355(regulation of transcription, DNA-templated);GO:0009630(gravitropism);GO:0009638(phototropism);GO:0009733(response to auxin);GO:0009734(auxin-activated signaling pathway);GO:0080086(stamen filament development)	04075(Plant hormone signal transduction)	K14484	NA	auxin-induced protein 22A [Artemisia annua]	mrna	0.221779	0	0	0.169656	0	0	1.30723	0.38651	0.921842	0.965106	up	no
Aarg11G003350	AaIAA38	Aarg11G003350.1	GO:0009733(response to auxin)	04075(Plant hormone signal transduction)	K14484	NA	PB1 domain, AUX/IAA protein [Artemisia annua]	mrna	0.392335	0.341532	0.288936	0.295931	0.324105	0	1.64959	0.722104	0.582635	0.785549	up	no
Aarg11G014830	AaIAA39	Aarg11G014830.1	GO:0003700(DNA binding transcription factor activity);GO:0005634(nucleus);GO:0006351(transcription, DNA-templated);GO:0006355(regulation of transcription, DNA-templated);GO:0009733(response to auxin);GO:0009734(auxin-activated signaling pathway);GO:0043565(sequence-specific DNA binding)	04075(Plant hormone signal transduction)	K14484	NA	indole-3-acetic acid inducible 9 [Artemisia annua]	mrna	25.3101	15.9528	22.4043	19.2909	10.53	19.7176	1.28521	0.361999	0.360354	0.622227	up	no
Aarg14G023130	AaIAA51	Aarg14G023130.1	GO:0003700(DNA binding transcription factor activity);GO:0005515(protein binding);GO:0005634(nucleus);GO:0006351(transcription, DNA-templated);GO:0006355(regulation of transcription, DNA-templated);GO:0009733(response to auxin);GO:0009734(auxin-activated signaling pathway);GO:0010102(lateral root morphogenesis);GO:0016021(integral component of membrane);GO:0045892(negative regulation of transcrip…	04075(Plant hormone signal transduction)	K14484	NA	indole-3-acetic acid 7 [Artemisia annua]	mrna	245.971	293.848	103.843	127.694	220.515	154.344	1.28078	0.357028	0.479799	0.714896	up	no
Aarg15G018930	AaIAA53	Aarg15G018930.1	GO:0003700(DNA binding transcription factor activity);GO:0005634(nucleus);GO:0006351(transcription, DNA-templated);GO:0006355(regulation of transcription, DNA-templated);GO:0009733(response to auxin);GO:0009734(auxin-activated signaling pathway);GO:0043565(sequence-specific DNA binding)	04075(Plant hormone signal transduction)	K14484	NA	Aux/IAA-ARF-dimerization [Artemisia annua]	mrna	25.403	25.6675	30.4212	27.3271	25.4535	23.6225	1.0666	0.0930222	0.731618	0.873104	up	no

## Sheet: SATL VS CKL
gene_id	Gene name	transcript_id	GO	KEGG	KO_ENTRY	EC	Description	trans_type	FPKM.SAT_L1	FPKM.SAT_L2	FPKM.SAT_L3	FPKM.CK_L1	FPKM.CK_L2	FPKM.CK_L3	fc	log2(fc)	pval	qval	regulation	significant
Aarg03G002350	AaIAA8	Aarg03G002350.1	GO:0003700(DNA binding transcription factor activity);GO:0005515(protein binding);GO:0005634(nucleus);GO:0006351(transcription, DNA-templated);GO:0006355(regulation of transcription, DNA-templated);GO:0009733(response to auxin);GO:0009734(auxin-activated signaling pathway)	04075(Plant hormone signal transduction)	K14484	NA	auxin-responsive protein [Artemisia annua]	mrna	25.2757	39.1823	36.4038	12.4973	8.82357	7.34677	3.51831	1.81488	2.04225e-12	6.02348e-11	up	yes
Aarg11G002340	AaIAA35	Aarg11G002340.1	GO:0003700(DNA binding transcription factor activity);GO:0005515(protein binding);GO:0005634(nucleus);GO:0006351(transcription, DNA-templated);GO:0006355(regulation of transcription, DNA-templated);GO:0009733(response to auxin);GO:0009734(auxin-activated signaling pathway)	04075(Plant hormone signal transduction)	K14484	NA	auxin-responsive protein [Artemisia annua]	mrna	97.3836	171.547	130.747	44.091	30.2717	19.7774	4.24556	2.08596	3.75821e-11	9.17212e-10	up	yes
Aarg02G020300	AaIAA5	Aarg02G020300.1	GO:0003700(DNA binding transcription factor activity);GO:0005515(protein binding);GO:0005634(nucleus);GO:0006351(transcription, DNA-templated);GO:0006355(regulation of transcription, DNA-templated);GO:0009630(gravitropism);GO:0009638(phototropism);GO:0009733(response to auxin);GO:0009734(auxin-activated signaling pathway);GO:0080086(stamen filament development)	04075(Plant hormone signal transduction)	K14484	NA	PB1 domain, AUX/IAA protein [Artemisia annua]	mrna	0.287329	0.265306	0	1.95492	3.4082	1.67376	0.0785341	-3.67054	5.08711e-05	0.000375496	down	yes
Aarg04G026560	AaIAA11	Aarg04G026560.1	GO:0003700(DNA binding transcription factor activity);GO:0005515(protein binding);GO:0005634(nucleus);GO:0006351(transcription, DNA-templated);GO:0006355(regulation of transcription, DNA-templated);GO:0009733(response to auxin);GO:0009734(auxin-activated signaling pathway)	04075(Plant hormone signal transduction)	K14484	NA	auxin-induced protein AUX28 [Artemisia annua]	mrna	6.47372	3.09184	7.14396	50.7832	61.9766	35.4329	0.112755	-3.14873	7.38842e-22	6.54141e-20	down	yes
Aarg04G026570	AaIAA12	Aarg04G026570.1	GO:0003677(DNA binding);GO:0003700(DNA binding transcription factor activity);GO:0005515(protein binding);GO:0005622(intracellular);GO:0005634(nucleus);GO:0006351(transcription, DNA-templated);GO:0006355(regulation of transcription, DNA-templated);GO:0006417(regulation of translation);GO:0009733(response to auxin);GO:0009734(auxin-activated signaling pathway);GO:0043565(sequence-specific DNA bind…	04075(Plant hormone signal transduction)	K14484	NA	PB1 domain, AUX/IAA protein [Artemisia annua]	mrna	16.6361	11.5457	16.5501	53.2127	64.4611	50.6453	0.265757	-1.91182	2.12772e-20	1.64702e-18	down	yes
Aarg05G010530	AaIAA13	Aarg05G010530.1	GO:0003677(DNA binding);GO:0003700(DNA binding transcription factor activity);GO:0005515(protein binding);GO:0005622(intracellular);GO:0005634(nucleus);GO:0006351(transcription, DNA-templated);GO:0006355(regulation of transcription, DNA-templated);GO:0006417(regulation of translation);GO:0009733(response to auxin);GO:0009734(auxin-activated signaling pathway);GO:0043565(sequence-specific DNA bind…	04075(Plant hormone signal transduction)	K14484	NA	auxin-induced protein 22B [Artemisia annua]	mrna	5.93819	5.64377	3.61246	13.7576	19.6244	10.1923	0.348702	-1.51994	1.2782e-06	1.37592e-05	down	yes
Aarg05G011700	AaIAA15	Aarg05G011700.1	GO:0003700(DNA binding transcription factor activity);GO:0005515(protein binding);GO:0005634(nucleus);GO:0006351(transcription, DNA-templated);GO:0006355(regulation of transcription, DNA-templated);GO:0009733(response to auxin);GO:0009734(auxin-activated signaling pathway)	04075(Plant hormone signal transduction)	K14484	NA	PB1 domain, AUX/IAA protein [Artemisia annua]	mrna	2.11089	2.34288	1.32129	5.35437	4.04705	5.04884	0.399651	-1.32319	0.000151479	0.000989475	down	yes
Aarg05G020910	AaIAA16	Aarg05G020910.1	GO:0003700(DNA binding transcription factor activity);GO:0005515(protein binding);GO:0005622(intracellular);GO:0005634(nucleus);GO:0006351(transcription, DNA-templated);GO:0006355(regulation of transcription, DNA-templated);GO:0006417(regulation of translation);GO:0009733(response to auxin);GO:0009734(auxin-activated signaling pathway)	04075(Plant hormone signal transduction)	K14484	NA	auxin-responsive protein IAA27-like [Cynara cardunculus var. scolymus]	mrna	3.66599	2.24069	3.41147	9.83491	10.614	10.1542	0.304483	-1.71557	3.08839e-11	7.63271e-10	down	yes
Aarg06G014790	AaIAA18	Aarg06G014790.1	GO:0003700(DNA binding transcription factor activity);GO:0005515(protein binding);GO:0005634(nucleus);GO:0006351(transcription, DNA-templated);GO:0006355(regulation of transcription, DNA-templated);GO:0009733(response to auxin);GO:0009734(auxin-activated signaling pathway);GO:0044212(transcription regulatory region DNA binding)	04075(Plant hormone signal transduction)	K14484	NA	auxin-induced protein 22D [Artemisia annua]	mrna	2.06247	1.18108	4.77578	11.1863	13.3362	5.39567	0.268042	-1.89947	0.00030542	0.00183707	down	yes
Aarg08G018190	AaIAA24	Aarg08G018190.1	GO:0003700(DNA binding transcription factor activity);GO:0005634(nucleus);GO:0006351(transcription, DNA-templated);GO:0006355(regulation of transcription, DNA-templated);GO:0009733(response to auxin);GO:0009734(auxin-activated signaling pathway);GO:0043565(sequence-specific DNA binding)	04075(Plant hormone signal transduction)	K14484	NA	PB1 domain, AUX/IAA protein [Artemisia annua]	mrna	0.33258	0.836522	0.677019	1.87024	1.11592	1.7487	0.3899	-1.35882	0.00640818	0.0253475	down	yes
Aarg0G001160	AaIAA58	Aarg0G001160.1	GO:0003700(DNA binding transcription factor activity);GO:0005515(protein binding);GO:0005634(nucleus);GO:0006351(transcription, DNA-templated);GO:0006355(regulation of transcription, DNA-templated);GO:0009733(response to auxin);GO:0009734(auxin-activated signaling pathway)	04075(Plant hormone signal transduction)	K14484	NA	auxin-induced protein AUX28 [Artemisia annua]	mrna	1.28968	1.28561	1.85835	44.6561	54.3098	24.1288	0.0360181	-4.79513	7.07897e-52	4.35586e-49	down	yes
Aarg0G013210	AaIAA59	Aarg0G013210.1	GO:0003677(DNA binding);GO:0003700(DNA binding transcription factor activity);GO:0005515(protein binding);GO:0005622(intracellular);GO:0005634(nucleus);GO:0006351(transcription, DNA-templated);GO:0006355(regulation of transcription, DNA-templated);GO:0006417(regulation of translation);GO:0009733(response to auxin);GO:0009734(auxin-activated signaling pathway);GO:0043565(sequence-specific DNA bind…	04075(Plant hormone signal transduction)	K14484	NA	PB1 domain, AUX/IAA protein [Artemisia annua]	mrna	7.44254	7.83085	8.72137	31.1692	33.6729	23.5128	0.271573	-1.88059	5.63947e-23	5.54109e-21	down	yes
Aarg13G015770	AaIAA44	Aarg13G015770.1	GO:0003677(DNA binding);GO:0003700(DNA binding transcription factor activity);GO:0005515(protein binding);GO:0005622(intracellular);GO:0005634(nucleus);GO:0006351(transcription, DNA-templated);GO:0006355(regulation of transcription, DNA-templated);GO:0006417(regulation of translation);GO:0009733(response to auxin);GO:0009734(auxin-activated signaling pathway);GO:0043565(sequence-specific DNA bind…	04075(Plant hormone signal transduction)	K14484	NA	auxin-induced protein 22B [Artemisia annua]	mrna	11.4168	10.3058	7.05189	18.4059	25.424	18.9237	0.458531	-1.12491	9.27018e-06	8.22965e-05	down	yes
Aarg14G002120	AaIAA48	Aarg14G002120.1	GO:0003700(DNA binding transcription factor activity);GO:0005515(protein binding);GO:0005634(nucleus);GO:0006351(transcription, DNA-templated);GO:0006355(regulation of transcription, DNA-templated);GO:0009733(response to auxin);GO:0009734(auxin-activated signaling pathway)	04075(Plant hormone signal transduction)	K14484	NA	putative PB1 domain, AUX/IAA protein [Helianthus annuus]	mrna	1.46964	0.53558	1.03028	2.0724	4.00748	2.8236	0.340935	-1.55243	0.00264494	0.0119768	down	yes
Aarg14G003710	AaIAA49	Aarg14G003710.1	GO:0003700(DNA binding transcription factor activity);GO:0005515(protein binding);GO:0005634(nucleus);GO:0006351(transcription, DNA-templated);GO:0006355(regulation of transcription, DNA-templated);GO:0009733(response to auxin);GO:0009734(auxin-activated signaling pathway)	04075(Plant hormone signal transduction)	K14484	NA	auxin-responsive protein IAA13 [Helianthus annuus]	mrna	0.477626	0	0.469493	2.17291	2.29293	1.91738	0.148376	-2.75267	0.00221046	0.0102745	down	yes
Aarg17G001730	AaIAA57	Aarg17G001730.1	GO:0003700(DNA binding transcription factor activity);GO:0005515(protein binding);GO:0005634(nucleus);GO:0006351(transcription, DNA-templated);GO:0006355(regulation of transcription, DNA-templated);GO:0009733(response to auxin);GO:0009734(auxin-activated signaling pathway);GO:0044212(transcription regulatory region DNA binding)	04075(Plant hormone signal transduction)	K14484	NA	auxin-induced protein 22D [Artemisia annua]	mrna	5.06371	2.84025	6.42776	11.4843	16.0411	7.40474	0.410296	-1.28526	0.000890121	0.00467333	down	yes
Aarg01G001560	AaIAA1	Aarg01G001560.1	GO:0003700(DNA binding transcription factor activity);GO:0005515(protein binding);GO:0005622(intracellular);GO:0005634(nucleus);GO:0006351(transcription, DNA-templated);GO:0006355(regulation of transcription, DNA-templated);GO:0006417(regulation of translation);GO:0009733(response to auxin);GO:0009734(auxin-activated signaling pathway)	04075(Plant hormone signal transduction)	K14484	NA	PB1 domain, AUX/IAA protein [Artemisia annua]	mrna	7.16841	9.94893	7.04924	3.38168	4.01554	4.84962	1.97329	0.980604	0.0030636	0.0135815	up	no
Aarg01G004030	AaIAA2	Aarg01G004030.1	GO:0003700(DNA binding transcription factor activity);GO:0005515(protein binding);GO:0005634(nucleus);GO:0006351(transcription, DNA-templated);GO:0006355(regulation of transcription, DNA-templated);GO:0009733(response to auxin);GO:0009734(auxin-activated signaling pathway)	04075(Plant hormone signal transduction)	K14484	NA	auxin-responsive protein IAA28-like [Lactuca sativa]	mrna	0.926009	0	0	0	0	0.411338	2.25121	1.1707	0.739281	0.854389	up	no
Aarg01G011540	AaIAA3	Aarg01G011540.1	GO:0003700(DNA binding transcription factor activity);GO:0005515(protein binding);GO:0005634(nucleus);GO:0006351(transcription, DNA-templated);GO:0006355(regulation of transcription, DNA-templated);GO:0009733(response to auxin);GO:0009734(auxin-activated signaling pathway);GO:0044212(transcription regulatory region DNA binding)	04075(Plant hormone signal transduction)	K14484	NA	auxin-induced protein 22E [Artemisia annua]	mrna	1.53604	4.78772	0.378167	3.00247	2.34367	1.35367	1.00032	0.000454498	0.952352	0.977308	up	no
Aarg02G020570	AaIAA6	Aarg02G020570.1	GO:0003700(DNA binding transcription factor activity);GO:0005515(protein binding);GO:0005622(intracellular);GO:0005634(nucleus);GO:0006351(transcription, DNA-templated);GO:0006355(regulation of transcription, DNA-templated);GO:0006417(regulation of translation);GO:0009733(response to auxin);GO:0009734(auxin-activated signaling pathway)	04075(Plant hormone signal transduction)	K14484	NA	PB1 domain, AUX/IAA protein [Artemisia annua]	mrna	8.13255	11.8525	13.4729	7.24162	8.09329	8.94337	1.3781	0.462683	0.16534	0.335712	up	no
Aarg03G012510	AaIAA9	Aarg03G012510.1	GO:0003700(DNA binding transcription factor activity);GO:0005634(nucleus);GO:0006351(transcription, DNA-templated);GO:0006355(regulation of transcription, DNA-templated);GO:0009733(response to auxin);GO:0009734(auxin-activated signaling pathway);GO:0043565(sequence-specific DNA binding)	04075(Plant hormone signal transduction)	K14484	NA	indole-3-acetic acid inducible 9 [Artemisia annua]	mrna	40.8884	31.9635	33.7242	32.4788	36.8982	24.4682	1.13566	0.183528	0.569048	0.738955	up	no
Aarg03G012760	AaIAA10	Aarg03G012760.1	GO:0003700(DNA binding transcription factor activity);GO:0005634(nucleus);GO:0006351(transcription, DNA-templated);GO:0006355(regulation of transcription, DNA-templated);GO:0009733(response to auxin);GO:0009734(auxin-activated signaling pathway);GO:0043565(sequence-specific DNA binding)	04075(Plant hormone signal transduction)	K14484	NA	indole-3-acetic acid inducible 9 [Artemisia annua]	mrna	126.134	94.181	110.761	115.885	117.093	92.8658	1.01606	0.0229839	0.793106	0.890881	up	no
Aarg08G015630	AaIAA22	Aarg08G015630.1	GO:0003700(DNA binding transcription factor activity);GO:0005515(protein binding);GO:0005634(nucleus);GO:0006351(transcription, DNA-templated);GO:0006355(regulation of transcription, DNA-templated);GO:0009733(response to auxin);GO:0009734(auxin-activated signaling pathway)	04075(Plant hormone signal transduction)	K14484	NA	PB1 domain, AUX/IAA protein [Artemisia annua]	mrna	0.390048	0	0.178555	0.158739	0.162063	0.150255	1.20708	0.27152	0.944827	0.972902	up	no
Aarg08G015670	AaIAA23	Aarg08G015670.1	GO:0003700(DNA binding transcription factor activity);GO:0005515(protein binding);GO:0005634(nucleus);GO:0006351(transcription, DNA-templated);GO:0006355(regulation of transcription, DNA-templated);GO:0009733(response to auxin);GO:0009734(auxin-activated signaling pathway)	04075(Plant hormone signal transduction)	K14484	NA	PB1 domain, AUX/IAA protein [Artemisia annua]	mrna	3.66194	0.796668	2.3973	1.71261	2.03606	1.86015	1.22234	0.289651	0.716244	0.839637	up	no
Aarg09G037610	AaIAA26	Aarg09G037610.1	GO:0003700(DNA binding transcription factor activity);GO:0005515(protein binding);GO:0005634(nucleus);GO:0006351(transcription, DNA-templated);GO:0006355(regulation of transcription, DNA-templated);GO:0009734(auxin-activated signaling pathway);GO:0043565(sequence-specific DNA binding)	04075(Plant hormone signal transduction)	K14486	NA	Aux/IAA-ARF-dimerization [Artemisia annua]	mrna	83.3078	92.9809	49.0389	56.2622	61.2908	52.999	1.32117	0.401813	0.200244	0.384357	up	no
Aarg10G000170	AaIAA27	Aarg10G000170.1	GO:0003700(DNA binding transcription factor activity);GO:0005515(protein binding);GO:0005622(intracellular);GO:0005634(nucleus);GO:0006351(transcription, DNA-templated);GO:0006355(regulation of transcription, DNA-templated);GO:0006417(regulation of translation);GO:0009733(response to auxin);GO:0009734(auxin-activated signaling pathway)	04075(Plant hormone signal transduction)	K14484	NA	PB1 domain, AUX/IAA protein [Artemisia annua]	mrna	36.0184	38.4531	31.1973	12.4376	25.7215	16.1331	1.9463	0.960733	0.00362192	0.0156755	up	no
Aarg10G001790	AaIAA28	Aarg10G001790.1	GO:0003700(DNA binding transcription factor activity);GO:0005515(protein binding);GO:0005622(intracellular);GO:0005634(nucleus);GO:0006351(transcription, DNA-templated);GO:0006355(regulation of transcription, DNA-templated);GO:0006417(regulation of translation);GO:0009733(response to auxin);GO:0009734(auxin-activated signaling pathway)	04075(Plant hormone signal transduction)	K14484	NA	PB1 domain, AUX/IAA protein [Artemisia annua]	mrna	11.3484	14.8575	11.0747	4.71664	11.3408	7.80535	1.56229	0.643663	0.124957	0.273429	up	no
Aarg10G004460	AaIAA30	Aarg10G004460.1	GO:0003700(DNA binding transcription factor activity);GO:0005515(protein binding);GO:0005634(nucleus);GO:0006351(transcription, DNA-templated);GO:0006355(regulation of transcription, DNA-templated);GO:0009733(response to auxin);GO:0009734(auxin-activated signaling pathway)	04075(Plant hormone signal transduction)	K14484	NA	auxin-responsive protein IAA28-like [Lactuca sativa]	mrna	2.02482	0.535574	1.32821	0.644924	0.684594	1.00177	1.668	0.73812	0.330506	0.538796	up	no
Aarg10G054010	AaIAA33	Aarg10G054010.1	GO:0003700(DNA binding transcription factor activity);GO:0005515(protein binding);GO:0005622(intracellular);GO:0005634(nucleus);GO:0006351(transcription, DNA-templated);GO:0006355(regulation of transcription, DNA-templated);GO:0006417(regulation of translation);GO:0009733(response to auxin);GO:0009734(auxin-activated signaling pathway)	04075(Plant hormone signal transduction)	K14484	NA	PB1 domain, AUX/IAA protein [Artemisia annua]	mrna	39.8884	58.1659	69.1473	28.3986	30.9178	33.5771	1.79993	0.84794	0.00153274	0.00748965	up	no
Aarg10G056370	AaIAA34	Aarg10G056370.1	GO:0003700(DNA binding transcription factor activity);GO:0005515(protein binding);GO:0005634(nucleus);GO:0006351(transcription, DNA-templated);GO:0006355(regulation of transcription, DNA-templated);GO:0009733(response to auxin);GO:0009734(auxin-activated signaling pathway)	04075(Plant hormone signal transduction)	K14484	NA	PB1 domain, AUX/IAA protein [Artemisia annua]	mrna	0	0	0.085269	0	0	0	284.23	8.15092	0.565421	0.735945	up	no
Aarg11G003350	AaIAA38	Aarg11G003350.1	GO:0009733(response to auxin)	04075(Plant hormone signal transduction)	K14484	NA	PB1 domain, AUX/IAA protein [Artemisia annua]	mrna	0.625584	0	0.141832	0.295931	0.324105	0	1.2377	0.307657	0.892828	0.941662	up	no
Aarg11G014830	AaIAA39	Aarg11G014830.1	GO:0003700(DNA binding transcription factor activity);GO:0005634(nucleus);GO:0006351(transcription, DNA-templated);GO:0006355(regulation of transcription, DNA-templated);GO:0009733(response to auxin);GO:0009734(auxin-activated signaling pathway);GO:0043565(sequence-specific DNA binding)	04075(Plant hormone signal transduction)	K14484	NA	indole-3-acetic acid inducible 9 [Artemisia annua]	mrna	22.862	23.5812	17.7368	19.2909	10.53	19.7176	1.29556	0.373571	0.290833	0.496396	up	no
Aarg12G024700	AaIAA42	Aarg12G024700.1	GO:0003700(DNA binding transcription factor activity);GO:0005515(protein binding);GO:0005634(nucleus);GO:0006351(transcription, DNA-templated);GO:0006355(regulation of transcription, DNA-templated);GO:0009733(response to auxin);GO:0009734(auxin-activated signaling pathway)	04075(Plant hormone signal transduction)	K14484	NA	auxin-responsive protein IAA13-like [Helianthus annuus]	mrna	13.4644	12.3367	6.20484	5.8662	8.67211	4.32913	1.69636	0.762441	0.0777646	0.190946	up	no
Aarg12G025240	AaIAA43	Aarg12G025240.1	GO:0003700(DNA binding transcription factor activity);GO:0005515(protein binding);GO:0005634(nucleus);GO:0006351(transcription, DNA-templated);GO:0006355(regulation of transcription, DNA-templated);GO:0009733(response to auxin);GO:0009734(auxin-activated signaling pathway)	04075(Plant hormone signal transduction)	K14484	NA	auxin-responsive protein IAA13-like [Helianthus annuus]	mrna	11.4596	7.12871	6.62203	5.87503	6.72687	4.0191	1.51677	0.601006	0.10811	0.245256	up	no
Aarg14G023130	AaIAA51	Aarg14G023130.1	GO:0003700(DNA binding transcription factor activity);GO:0005515(protein binding);GO:0005634(nucleus);GO:0006351(transcription, DNA-templated);GO:0006355(regulation of transcription, DNA-templated);GO:0009733(response to auxin);GO:0009734(auxin-activated signaling pathway);GO:0010102(lateral root morphogenesis);GO:0016021(integral component of membrane);GO:0045892(negative regulation of transcrip…	04075(Plant hormone signal transduction)	K14484	NA	indole-3-acetic acid 7 [Artemisia annua]	mrna	179.362	198.47	131.31	127.694	220.515	154.344	1.01311	0.0187942	0.833846	0.906392	up	no
Aarg15G018930	AaIAA53	Aarg15G018930.1	GO:0003700(DNA binding transcription factor activity);GO:0005634(nucleus);GO:0006351(transcription, DNA-templated);GO:0006355(regulation of transcription, DNA-templated);GO:0009733(response to auxin);GO:0009734(auxin-activated signaling pathway);GO:0043565(sequence-specific DNA binding)	04075(Plant hormone signal transduction)	K14484	NA	Aux/IAA-ARF-dimerization [Artemisia annua]	mrna	31.226	26.245	30.4198	27.3271	25.4535	23.6225	1.15036	0.202082	0.345446	0.553851	up	no
Aarg06G011190	AaIAA17	Aarg06G011190.1	GO:0003700(DNA binding transcription factor activity);GO:0005515(protein binding);GO:0005634(nucleus);GO:0006351(transcription, DNA-templated);GO:0006355(regulation of transcription, DNA-templated);GO:0009733(response to auxin);GO:0009734(auxin-activated signaling pathway);GO:0009880(embryonic pattern specification);GO:0010051(xylem and phloem pattern formation);GO:0045892(negative regulation of …	04075(Plant hormone signal transduction)	K14484	NA	PB1 domain, AUX/IAA protein [Artemisia annua]	mrna	0	0	0	0	0	0	1	0	1	1	no	no
Aarg02G020290	AaIAA4	Aarg02G020290.1	GO:0003700(DNA binding transcription factor activity);GO:0005515(protein binding);GO:0005634(nucleus);GO:0006351(transcription, DNA-templated);GO:0006355(regulation of transcription, DNA-templated);GO:0009733(response to auxin);GO:0009734(auxin-activated signaling pathway);GO:0042802(identical protein binding);GO:1900057(positive regulation of leaf senescence)	04075(Plant hormone signal transduction)	K14484	NA	Aux/IAA-ARF-dimerization [Artemisia annua]	mrna	0	0	0	0	0.223711	0	0.00134102	-9.54246	0.338857	0.547506	down	no
Aarg02G023990	AaIAA7	Aarg02G023990.1	GO:0003677(DNA binding);GO:0003700(DNA binding transcription factor activity);GO:0005515(protein binding);GO:0005634(nucleus);GO:0006351(transcription, DNA-templated);GO:0006355(regulation of transcription, DNA-templated);GO:0009723(response to ethylene);GO:0009733(response to auxin);GO:0009734(auxin-activated signaling pathway);GO:0010311(lateral root formation);GO:0043565(sequence-specific DNA …	04075(Plant hormone signal transduction)	K14486	NA	Aux/IAA-ARF-dimerization [Artemisia annua]	mrna	21.1001	23.3265	31.0177	44.4201	53.6183	36.8262	0.559408	-0.838028	1.68206e-05	0.000139349	down	no
Aarg05G010900	AaIAA14	Aarg05G010900.1	GO:0003677(DNA binding);GO:0003700(DNA binding transcription factor activity);GO:0005515(protein binding);GO:0005622(intracellular);GO:0005634(nucleus);GO:0006351(transcription, DNA-templated);GO:0006355(regulation of transcription, DNA-templated);GO:0006417(regulation of translation);GO:0009733(response to auxin);GO:0009734(auxin-activated signaling pathway);GO:0043565(sequence-specific DNA bind…	04075(Plant hormone signal transduction)	K14484	NA	auxin-induced protein 22B [Artemisia annua]	mrna	0.228311	0	0	0.477723	0.292826	0.178037	0.240686	-2.05478	0.216496	0.405881	down	no
Aarg06G021200	AaIAA19	Aarg06G021200.1	GO:0003700(DNA binding transcription factor activity);GO:0005515(protein binding);GO:0005634(nucleus);GO:0006351(transcription, DNA-templated);GO:0006355(regulation of transcription, DNA-templated);GO:0009733(response to auxin);GO:0009734(auxin-activated signaling pathway);GO:0010102(lateral root morphogenesis);GO:0016021(integral component of membrane);GO:0045892(negative regulation of transcrip…	04075(Plant hormone signal transduction)	K14484	NA	indole-3-acetic acid 7 [Artemisia annua]	mrna	154.46	171.507	118.974	121.793	211.75	136.618	0.946357	-0.0795434	0.567148	0.73747	down	no
Aarg07G015030	AaIAA20	Aarg07G015030.1	GO:0003700(DNA binding transcription factor activity);GO:0005515(protein binding);GO:0005634(nucleus);GO:0006351(transcription, DNA-templated);GO:0006355(regulation of transcription, DNA-templated);GO:0009733(response to auxin);GO:0009734(auxin-activated signaling pathway);GO:0010114(response to red light);GO:0010218(response to far red light)	04075(Plant hormone signal transduction)	K14484	NA	PB1 domain, AUX/IAA protein [Artemisia annua]	mrna	0	0	0	0.090915	0.326246	0.172904	0.000508419	-10.9417	0.0455641	0.125837	down	no
Aarg07G020250	AaIAA21	Aarg07G020250.1	GO:0003700(DNA binding transcription factor activity);GO:0005634(nucleus);GO:0006351(transcription, DNA-templated);GO:0006355(regulation of transcription, DNA-templated);GO:0009733(response to auxin);GO:0009734(auxin-activated signaling pathway);GO:0043565(sequence-specific DNA binding)	04075(Plant hormone signal transduction)	K14484	NA	Aux/IAA-ARF-dimerization [Artemisia annua]	mrna	20.0498	14.7287	19.0696	19.1294	18.4525	16.5712	0.994365	-0.00815257	0.655031	0.799492	down	no
Aarg09G003120	AaIAA25	Aarg09G003120.1	GO:0003700(DNA binding transcription factor activity);GO:0005515(protein binding);GO:0005634(nucleus);GO:0006351(transcription, DNA-templated);GO:0006355(regulation of transcription, DNA-templated);GO:0009733(response to auxin);GO:0009734(auxin-activated signaling pathway);GO:0044212(transcription regulatory region DNA binding)	04075(Plant hormone signal transduction)	K14484	NA	auxin-induced protein 22D [Artemisia annua]	mrna	0.405063	0.340218	0.492746	0.586509	0.855912	1.66143	0.398867	-1.32602	0.0616686	0.15953	down	no
Aarg0G017000	AaIAA60	Aarg0G017000.1	GO:0003700(DNA binding transcription factor activity);GO:0005634(nucleus);GO:0006351(transcription, DNA-templated);GO:0006355(regulation of transcription, DNA-templated);GO:0009733(response to auxin);GO:0009734(auxin-activated signaling pathway);GO:0043565(sequence-specific DNA binding)	04075(Plant hormone signal transduction)	K14484	NA	indole-3-acetic acid inducible 9 [Artemisia annua]	mrna	33.0292	14.1976	25.5679	26.108	32.4094	15.6788	0.981111	-0.0275118	0.796147	0.892512	down	no
Aarg0G047700	AaIAA61	Aarg0G047700.1	GO:0003700(DNA binding transcription factor activity);GO:0005515(protein binding);GO:0005634(nucleus);GO:0006351(transcription, DNA-templated);GO:0006355(regulation of transcription, DNA-templated);GO:0009733(response to auxin);GO:0009734(auxin-activated signaling pathway);GO:0010114(response to red light);GO:0010218(response to far red light)	04075(Plant hormone signal transduction)	K14484	NA	PB1 domain, AUX/IAA protein [Artemisia annua]	mrna	0	0	0	0.090915	0.328505	0.172904	0.00050648	-10.9472	0.0455641	0.125837	down	no
Aarg10G002700	AaIAA29	Aarg10G002700.1	GO:0003677(DNA binding);GO:0003700(DNA binding transcription factor activity);GO:0005515(protein binding);GO:0005634(nucleus);GO:0006351(transcription, DNA-templated);GO:0006355(regulation of transcription, DNA-templated);GO:0009723(response to ethylene);GO:0009733(response to auxin);GO:0009734(auxin-activated signaling pathway);GO:0010311(lateral root formation);GO:0043565(sequence-specific DNA …	04075(Plant hormone signal transduction)	K14486	NA	auxin response factor 19 [Artemisia annua]	mrna	2.20899	2.76589	1.62482	3.72587	3.73801	3.33609	0.611085	-0.710556	0.00252267	0.0115164	down	no
Aarg10G012770	AaIAA31	Aarg10G012770.1	GO:0003700(DNA binding transcription factor activity);GO:0005515(protein binding);GO:0005634(nucleus);GO:0006351(transcription, DNA-templated);GO:0006355(regulation of transcription, DNA-templated);GO:0009733(response to auxin);GO:0009734(auxin-activated signaling pathway);GO:0044212(transcription regulatory region DNA binding)	04075(Plant hormone signal transduction)	K14484	NA	auxin-induced protein 22E [Artemisia annua]	mrna	0	1.43854	0	1.6503	1.56575	0.832549	0.355318	-1.49282	0.349014	0.556708	down	no
Aarg10G013430	AaIAA32	Aarg10G013430.1	GO:0003700(DNA binding transcription factor activity);GO:0005515(protein binding);GO:0005634(nucleus);GO:0006351(transcription, DNA-templated);GO:0006355(regulation of transcription, DNA-templated);GO:0009733(response to auxin);GO:0009734(auxin-activated signaling pathway);GO:0044212(transcription regulatory region DNA binding)	04075(Plant hormone signal transduction)	K14484	NA	auxin-induced protein 22E [Artemisia annua]	mrna	1.51983	3.31929	0.443303	3.79144	2.65221	0.827988	0.726443	-0.461079	0.513362	0.696598	down	no
Aarg11G002950	AaIAA36	Aarg11G002950.1	GO:0003700(DNA binding transcription factor activity);GO:0005515(protein binding);GO:0005622(intracellular);GO:0005634(nucleus);GO:0006351(transcription, DNA-templated);GO:0006355(regulation of transcription, DNA-templated);GO:0006417(regulation of translation);GO:0009733(response to auxin);GO:0009734(auxin-activated signaling pathway)	04075(Plant hormone signal transduction)	K14484	NA	PB1 domain, AUX/IAA protein [Artemisia annua]	mrna	6.97368	8.56291	7.07428	9.95485	12.1034	10.8532	0.687022	-0.541572	0.00546504	0.0221472	down	no
Aarg11G003340	AaIAA37	Aarg11G003340.1	GO:0003700(DNA binding transcription factor activity);GO:0005515(protein binding);GO:0005634(nucleus);GO:0006351(transcription, DNA-templated);GO:0006355(regulation of transcription, DNA-templated);GO:0009630(gravitropism);GO:0009638(phototropism);GO:0009733(response to auxin);GO:0009734(auxin-activated signaling pathway);GO:0080086(stamen filament development)	04075(Plant hormone signal transduction)	K14484	NA	auxin-induced protein 22A [Artemisia annua]	mrna	0	0	0	0.169656	0	0	0.00176828	-9.14343	0.422868	0.624021	down	no
Aarg13G016280	AaIAA45	Aarg13G016280.1	GO:0003700(DNA binding transcription factor activity);GO:0005515(protein binding);GO:0005634(nucleus);GO:0006351(transcription, DNA-templated);GO:0006355(regulation of transcription, DNA-templated);GO:0009733(response to auxin);GO:0009734(auxin-activated signaling pathway);GO:0009880(embryonic pattern specification);GO:0010051(xylem and phloem pattern formation);GO:0045892(negative regulation of …	04075(Plant hormone signal transduction)	K14484	NA	PB1 domain, AUX/IAA protein [Artemisia annua]	mrna	0.474908	1.01929	0.3038	1.0875	0.497442	0.970082	0.703712	-0.506942	0.415655	0.617885	down	no
Aarg13G016670	AaIAA46	Aarg13G016670.1	GO:0003700(DNA binding transcription factor activity);GO:0005515(protein binding);GO:0005634(nucleus);GO:0006351(transcription, DNA-templated);GO:0006355(regulation of transcription, DNA-templated);GO:0009733(response to auxin);GO:0009734(auxin-activated signaling pathway)	04075(Plant hormone signal transduction)	K14484	NA	PB1 domain, AUX/IAA protein [Artemisia annua]	mrna	1.26919	0.944147	0.767536	2.39395	1.51754	2.13885	0.492679	-1.02128	0.0271178	0.0830225	down	no
Aarg15G014380	AaIAA52	Aarg15G014380.1	GO:0003700(DNA binding transcription factor activity);GO:0005515(protein binding);GO:0005634(nucleus);GO:0006351(transcription, DNA-templated);GO:0006355(regulation of transcription, DNA-templated);GO:0009733(response to auxin);GO:0009734(auxin-activated signaling pathway);GO:0010114(response to red light);GO:0010218(response to far red light)	04075(Plant hormone signal transduction)	K14484	NA	PB1 domain, AUX/IAA protein [Artemisia annua]	mrna	0	0	0	0.159102	0.364378	0.20879	0.000409685	-11.2532	0.0213047	0.0683533	down	no
Aarg16G015470	AaIAA55	Aarg16G015470.1	GO:0003700(DNA binding transcription factor activity);GO:0005515(protein binding);GO:0005634(nucleus);GO:0006351(transcription, DNA-templated);GO:0006355(regulation of transcription, DNA-templated);GO:0009733(response to auxin);GO:0009734(auxin-activated signaling pathway)	04075(Plant hormone signal transduction)	K14484	NA	PB1 domain, AUX/IAA protein [Artemisia annua]	mrna	0	0.134473	0.101738	0	0.333386	0.257831	0.399534	-1.32361	0.521955	0.702303	down	no
Aarg16G015550	AaIAA56	Aarg16G015550.1	GO:0003700(DNA binding transcription factor activity);GO:0005515(protein binding);GO:0005634(nucleus);GO:0006351(transcription, DNA-templated);GO:0006355(regulation of transcription, DNA-templated);GO:0009733(response to auxin);GO:0009734(auxin-activated signaling pathway)	04075(Plant hormone signal transduction)	K14484	NA	PB1 domain, AUX/IAA protein [Artemisia annua]	mrna	0	0.215445	0.169739	0.169012	0.466194	0	0.606392	-0.721677	0.707809	0.834054	down	no

## Sheet: STR VS CKR
gene_id	Gene name	transcript_id	GO	KEGG	KO_ENTRY	EC	Description	trans_type	FPKM.ST_R1	FPKM.ST_R2	FPKM.ST_R3	FPKM.CK_R1	FPKM.CK_R2	FPKM.CK_R3	fc	log2(fc)	pval	qval	regulation	significant
Aarg01G004030	AaIAA2	Aarg01G004030.1	GO:0003700(DNA binding transcription factor activity);GO:0005515(protein binding);GO:0005634(nucleus);GO:0006351(transcription, DNA-templated);GO:0006355(regulation of transcription, DNA-templated);GO:0009733(response to auxin);GO:0009734(auxin-activated signaling pathway)	04075(Plant hormone signal transduction)	K14484	NA	auxin-responsive protein IAA28-like [Lactuca sativa]	mrna	0	0	0	0.119183	0	0	0.00251714	-8.634	0.487702	0.845236	down	no
Aarg01G001560	AaIAA1	Aarg01G001560.1	GO:0003700(DNA binding transcription factor activity);GO:0005515(protein binding);GO:0005622(intracellular);GO:0005634(nucleus);GO:0006351(transcription, DNA-templated);GO:0006355(regulation of transcription, DNA-templated);GO:0006417(regulation of translation);GO:0009733(response to auxin);GO:0009734(auxin-activated signaling pathway)	04075(Plant hormone signal transduction)	K14484	NA	PB1 domain, AUX/IAA protein [Artemisia annua]	mrna	12.9037	21.9666	16.2055	57.358	35.2202	50.066	0.358065	-1.48171	8.83836e-07	0.000134245	down	yes
Aarg10G001790	AaIAA28	Aarg10G001790.1	GO:0003700(DNA binding transcription factor activity);GO:0005515(protein binding);GO:0005622(intracellular);GO:0005634(nucleus);GO:0006351(transcription, DNA-templated);GO:0006355(regulation of transcription, DNA-templated);GO:0006417(regulation of translation);GO:0009733(response to auxin);GO:0009734(auxin-activated signaling pathway)	04075(Plant hormone signal transduction)	K14484	NA	PB1 domain, AUX/IAA protein [Artemisia annua]	mrna	27.5514	35.7163	31.7688	99.3603	62.176	86.2741	0.383505	-1.38268	1.14519e-08	3.67077e-06	down	yes
Aarg10G000170	AaIAA27	Aarg10G000170.1	GO:0003700(DNA binding transcription factor activity);GO:0005515(protein binding);GO:0005622(intracellular);GO:0005634(nucleus);GO:0006351(transcription, DNA-templated);GO:0006355(regulation of transcription, DNA-templated);GO:0006417(regulation of translation);GO:0009733(response to auxin);GO:0009734(auxin-activated signaling pathway)	04075(Plant hormone signal transduction)	K14484	NA	PB1 domain, AUX/IAA protein [Artemisia annua]	mrna	45.0728	55.9172	42.1416	145.8	79.6914	121.779	0.412162	-1.27872	5.77989e-06	0.000583253	down	yes
Aarg10G012770	AaIAA31	Aarg10G012770.1	GO:0003700(DNA binding transcription factor activity);GO:0005515(protein binding);GO:0005634(nucleus);GO:0006351(transcription, DNA-templated);GO:0006355(regulation of transcription, DNA-templated);GO:0009733(response to auxin);GO:0009734(auxin-activated signaling pathway);GO:0044212(transcription regulatory region DNA binding)	04075(Plant hormone signal transduction)	K14484	NA	auxin-induced protein 22E [Artemisia annua]	mrna	0.807748	0.262269	0.62541	0.207548	1.38281	2.11651	0.457375	-1.12855	0.23406	0.677503	down	no
Aarg02G020300	AaIAA5	Aarg02G020300.1	GO:0003700(DNA binding transcription factor activity);GO:0005515(protein binding);GO:0005634(nucleus);GO:0006351(transcription, DNA-templated);GO:0006355(regulation of transcription, DNA-templated);GO:0009630(gravitropism);GO:0009638(phototropism);GO:0009733(response to auxin);GO:0009734(auxin-activated signaling pathway);GO:0080086(stamen filament development)	04075(Plant hormone signal transduction)	K14484	NA	PB1 domain, AUX/IAA protein [Artemisia annua]	mrna	0.445725	0	0.525415	0.495412	0	1.34828	0.526736	-0.924847	0.635167	0.902173	down	no
Aarg02G023990	AaIAA7	Aarg02G023990.1	GO:0003677(DNA binding);GO:0003700(DNA binding transcription factor activity);GO:0005515(protein binding);GO:0005634(nucleus);GO:0006351(transcription, DNA-templated);GO:0006355(regulation of transcription, DNA-templated);GO:0009723(response to ethylene);GO:0009733(response to auxin);GO:0009734(auxin-activated signaling pathway);GO:0010311(lateral root formation);GO:0043565(sequence-specific DNA …	04075(Plant hormone signal transduction)	K14486	NA	Aux/IAA-ARF-dimerization [Artemisia annua]	mrna	30.2665	29.7677	36.0488	52.7408	52.4408	63.3764	0.570029	-0.810892	3.00949e-07	5.78069e-05	down	no
Aarg10G013430	AaIAA32	Aarg10G013430.1	GO:0003700(DNA binding transcription factor activity);GO:0005515(protein binding);GO:0005634(nucleus);GO:0006351(transcription, DNA-templated);GO:0006355(regulation of transcription, DNA-templated);GO:0009733(response to auxin);GO:0009734(auxin-activated signaling pathway);GO:0044212(transcription regulatory region DNA binding)	04075(Plant hormone signal transduction)	K14484	NA	auxin-induced protein 22E [Artemisia annua]	mrna	1.53799	0.986664	1.6209	0.655793	2.57264	3.90061	0.581502	-0.782143	0.224184	0.667257	down	no
Aarg15G014380	AaIAA52	Aarg15G014380.1	GO:0003700(DNA binding transcription factor activity);GO:0005515(protein binding);GO:0005634(nucleus);GO:0006351(transcription, DNA-templated);GO:0006355(regulation of transcription, DNA-templated);GO:0009733(response to auxin);GO:0009734(auxin-activated signaling pathway);GO:0010114(response to red light);GO:0010218(response to far red light)	04075(Plant hormone signal transduction)	K14484	NA	PB1 domain, AUX/IAA protein [Artemisia annua]	mrna	0.27492	0	0	0	0	0.470328	0.584528	-0.774655	0.837789	0.962833	down	no
Aarg14G003710	AaIAA49	Aarg14G003710.1	GO:0003700(DNA binding transcription factor activity);GO:0005515(protein binding);GO:0005634(nucleus);GO:0006351(transcription, DNA-templated);GO:0006355(regulation of transcription, DNA-templated);GO:0009733(response to auxin);GO:0009734(auxin-activated signaling pathway)	04075(Plant hormone signal transduction)	K14484	NA	auxin-responsive protein IAA13 [Helianthus annuus]	mrna	24.404	12.6245	15.9363	22.523	21.0468	46.8931	0.585486	-0.772292	0.0596956	0.374772	down	no
Aarg08G018190	AaIAA24	Aarg08G018190.1	GO:0003700(DNA binding transcription factor activity);GO:0005634(nucleus);GO:0006351(transcription, DNA-templated);GO:0006355(regulation of transcription, DNA-templated);GO:0009733(response to auxin);GO:0009734(auxin-activated signaling pathway);GO:0043565(sequence-specific DNA binding)	04075(Plant hormone signal transduction)	K14484	NA	PB1 domain, AUX/IAA protein [Artemisia annua]	mrna	4.91919	8.87325	5.29736	4.55634	16.7918	10.9324	0.591371	-0.757864	0.130258	0.534947	down	no
Aarg09G037610	AaIAA26	Aarg09G037610.1	GO:0003700(DNA binding transcription factor activity);GO:0005515(protein binding);GO:0005634(nucleus);GO:0006351(transcription, DNA-templated);GO:0006355(regulation of transcription, DNA-templated);GO:0009734(auxin-activated signaling pathway);GO:0043565(sequence-specific DNA binding)	04075(Plant hormone signal transduction)	K14486	NA	Aux/IAA-ARF-dimerization [Artemisia annua]	mrna	31.9346	58.2312	38.8097	72.2844	70.8147	67.6671	0.611937	-0.708546	0.00784442	0.121196	down	no
Aarg14G002120	AaIAA48	Aarg14G002120.1	GO:0003700(DNA binding transcription factor activity);GO:0005515(protein binding);GO:0005634(nucleus);GO:0006351(transcription, DNA-templated);GO:0006355(regulation of transcription, DNA-templated);GO:0009733(response to auxin);GO:0009734(auxin-activated signaling pathway)	04075(Plant hormone signal transduction)	K14484	NA	putative PB1 domain, AUX/IAA protein [Helianthus annuus]	mrna	43.0058	26.1406	40.9697	38.2571	45.028	84.4989	0.656297	-0.60758	0.0940304	0.462067	down	no
Aarg10G056370	AaIAA34	Aarg10G056370.1	GO:0003700(DNA binding transcription factor activity);GO:0005515(protein binding);GO:0005634(nucleus);GO:0006351(transcription, DNA-templated);GO:0006355(regulation of transcription, DNA-templated);GO:0009733(response to auxin);GO:0009734(auxin-activated signaling pathway)	04075(Plant hormone signal transduction)	K14484	NA	PB1 domain, AUX/IAA protein [Artemisia annua]	mrna	0	0.173657	0.416977	0.618393	0.118612	0.128741	0.682226	-0.551679	0.702122	0.926247	down	no
Aarg0G013210	AaIAA59	Aarg0G013210.1	GO:0003677(DNA binding);GO:0003700(DNA binding transcription factor activity);GO:0005515(protein binding);GO:0005622(intracellular);GO:0005634(nucleus);GO:0006351(transcription, DNA-templated);GO:0006355(regulation of transcription, DNA-templated);GO:0006417(regulation of translation);GO:0009733(response to auxin);GO:0009734(auxin-activated signaling pathway);GO:0043565(sequence-specific DNA bind…	04075(Plant hormone signal transduction)	K14484	NA	PB1 domain, AUX/IAA protein [Artemisia annua]	mrna	22.2861	24.2448	23.2686	25.099	29.5701	44.4437	0.704243	-0.505854	0.0476286	0.336506	down	no
Aarg05G011700	AaIAA15	Aarg05G011700.1	GO:0003700(DNA binding transcription factor activity);GO:0005515(protein binding);GO:0005634(nucleus);GO:0006351(transcription, DNA-templated);GO:0006355(regulation of transcription, DNA-templated);GO:0009733(response to auxin);GO:0009734(auxin-activated signaling pathway)	04075(Plant hormone signal transduction)	K14484	NA	PB1 domain, AUX/IAA protein [Artemisia annua]	mrna	7.33268	8.71468	7.24391	7.0868	11.1173	14.4054	0.714248	-0.485504	0.126355	0.528081	down	no
Aarg01G011540	AaIAA3	Aarg01G011540.1	GO:0003700(DNA binding transcription factor activity);GO:0005515(protein binding);GO:0005634(nucleus);GO:0006351(transcription, DNA-templated);GO:0006355(regulation of transcription, DNA-templated);GO:0009733(response to auxin);GO:0009734(auxin-activated signaling pathway);GO:0044212(transcription regulatory region DNA binding)	04075(Plant hormone signal transduction)	K14484	NA	auxin-induced protein 22E [Artemisia annua]	mrna	1.92271	0.7406	1.66759	0.938466	2.08234	2.90321	0.731073	-0.451912	0.452038	0.825933	down	no
Aarg11G002950	AaIAA36	Aarg11G002950.1	GO:0003700(DNA binding transcription factor activity);GO:0005515(protein binding);GO:0005622(intracellular);GO:0005634(nucleus);GO:0006351(transcription, DNA-templated);GO:0006355(regulation of transcription, DNA-templated);GO:0006417(regulation of translation);GO:0009733(response to auxin);GO:0009734(auxin-activated signaling pathway)	04075(Plant hormone signal transduction)	K14484	NA	PB1 domain, AUX/IAA protein [Artemisia annua]	mrna	107.82	69.8837	80.5738	128.222	96.2117	121.225	0.747205	-0.420425	0.0706844	0.406496	down	no
Aarg12G025240	AaIAA43	Aarg12G025240.1	GO:0003700(DNA binding transcription factor activity);GO:0005515(protein binding);GO:0005634(nucleus);GO:0006351(transcription, DNA-templated);GO:0006355(regulation of transcription, DNA-templated);GO:0009733(response to auxin);GO:0009734(auxin-activated signaling pathway)	04075(Plant hormone signal transduction)	K14484	NA	auxin-responsive protein IAA13-like [Helianthus annuus]	mrna	11.1512	10.8953	8.38268	12.0716	9.10347	19.1905	0.753839	-0.407671	0.214981	0.657063	down	no
Aarg05G020910	AaIAA16	Aarg05G020910.1	GO:0003700(DNA binding transcription factor activity);GO:0005515(protein binding);GO:0005622(intracellular);GO:0005634(nucleus);GO:0006351(transcription, DNA-templated);GO:0006355(regulation of transcription, DNA-templated);GO:0006417(regulation of translation);GO:0009733(response to auxin);GO:0009734(auxin-activated signaling pathway)	04075(Plant hormone signal transduction)	K14484	NA	auxin-responsive protein IAA27-like [Cynara cardunculus var. scolymus]	mrna	3.5959	7.26328	3.7919	7.30354	5.943	6.15087	0.75531	-0.404858	0.255782	0.700664	down	no
Aarg04G026570	AaIAA12	Aarg04G026570.1	GO:0003677(DNA binding);GO:0003700(DNA binding transcription factor activity);GO:0005515(protein binding);GO:0005622(intracellular);GO:0005634(nucleus);GO:0006351(transcription, DNA-templated);GO:0006355(regulation of transcription, DNA-templated);GO:0006417(regulation of translation);GO:0009733(response to auxin);GO:0009734(auxin-activated signaling pathway);GO:0043565(sequence-specific DNA bind…	04075(Plant hormone signal transduction)	K14484	NA	PB1 domain, AUX/IAA protein [Artemisia annua]	mrna	41.4106	45.8121	40.3928	40.1174	48.5821	75.3411	0.77795	-0.36225	0.174659	0.606923	down	no
Aarg05G010530	AaIAA13	Aarg05G010530.1	GO:0003677(DNA binding);GO:0003700(DNA binding transcription factor activity);GO:0005515(protein binding);GO:0005622(intracellular);GO:0005634(nucleus);GO:0006351(transcription, DNA-templated);GO:0006355(regulation of transcription, DNA-templated);GO:0006417(regulation of translation);GO:0009733(response to auxin);GO:0009734(auxin-activated signaling pathway);GO:0043565(sequence-specific DNA bind…	04075(Plant hormone signal transduction)	K14484	NA	auxin-induced protein 22B [Artemisia annua]	mrna	57.0549	41.7873	53.1422	30.4767	69.9333	94.0226	0.781682	-0.355346	0.362032	0.779838	down	no
Aarg08G015670	AaIAA23	Aarg08G015670.1	GO:0003700(DNA binding transcription factor activity);GO:0005515(protein binding);GO:0005634(nucleus);GO:0006351(transcription, DNA-templated);GO:0006355(regulation of transcription, DNA-templated);GO:0009733(response to auxin);GO:0009734(auxin-activated signaling pathway)	04075(Plant hormone signal transduction)	K14484	NA	PB1 domain, AUX/IAA protein [Artemisia annua]	mrna	7.06063	19.2152	8.05987	19.7276	11.9473	11.5544	0.794269	-0.3323	0.460416	0.831055	down	no
Aarg12G024700	AaIAA42	Aarg12G024700.1	GO:0003700(DNA binding transcription factor activity);GO:0005515(protein binding);GO:0005634(nucleus);GO:0006351(transcription, DNA-templated);GO:0006355(regulation of transcription, DNA-templated);GO:0009733(response to auxin);GO:0009734(auxin-activated signaling pathway)	04075(Plant hormone signal transduction)	K14484	NA	auxin-responsive protein IAA13-like [Helianthus annuus]	mrna	13.9388	12.0345	12.9398	13.912	12.7483	21.9169	0.801058	-0.320022	0.216757	0.658967	down	no
Aarg11G002340	AaIAA35	Aarg11G002340.1	GO:0003700(DNA binding transcription factor activity);GO:0005515(protein binding);GO:0005634(nucleus);GO:0006351(transcription, DNA-templated);GO:0006355(regulation of transcription, DNA-templated);GO:0009733(response to auxin);GO:0009734(auxin-activated signaling pathway)	04075(Plant hormone signal transduction)	K14484	NA	auxin-responsive protein [Artemisia annua]	mrna	42.583	90.2647	53.4038	84.3464	71.3452	74.4861	0.809164	-0.305496	0.315131	0.747333	down	no
Aarg03G002350	AaIAA8	Aarg03G002350.1	GO:0003700(DNA binding transcription factor activity);GO:0005515(protein binding);GO:0005634(nucleus);GO:0006351(transcription, DNA-templated);GO:0006355(regulation of transcription, DNA-templated);GO:0009733(response to auxin);GO:0009734(auxin-activated signaling pathway)	04075(Plant hormone signal transduction)	K14484	NA	auxin-responsive protein [Artemisia annua]	mrna	9.52839	25.691	15.8667	24.9671	20.5988	16.9334	0.817384	-0.290914	0.427336	0.813751	down	no
Aarg13G015770	AaIAA44	Aarg13G015770.1	GO:0003677(DNA binding);GO:0003700(DNA binding transcription factor activity);GO:0005515(protein binding);GO:0005622(intracellular);GO:0005634(nucleus);GO:0006351(transcription, DNA-templated);GO:0006355(regulation of transcription, DNA-templated);GO:0006417(regulation of translation);GO:0009733(response to auxin);GO:0009734(auxin-activated signaling pathway);GO:0043565(sequence-specific DNA bind…	04075(Plant hormone signal transduction)	K14484	NA	auxin-induced protein 22B [Artemisia annua]	mrna	96.594	85.628	95.7803	59.1071	131.684	146.606	0.823962	-0.27935	0.398247	0.80093	down	no
Aarg08G015630	AaIAA22	Aarg08G015630.1	GO:0003700(DNA binding transcription factor activity);GO:0005515(protein binding);GO:0005634(nucleus);GO:0006351(transcription, DNA-templated);GO:0006355(regulation of transcription, DNA-templated);GO:0009733(response to auxin);GO:0009734(auxin-activated signaling pathway)	04075(Plant hormone signal transduction)	K14484	NA	PB1 domain, AUX/IAA protein [Artemisia annua]	mrna	1.07657	2.60346	1.06615	2.82404	1.58488	1.33671	0.826049	-0.2757	0.634231	0.901818	down	no
Aarg06G014790	AaIAA18	Aarg06G014790.1	GO:0003700(DNA binding transcription factor activity);GO:0005515(protein binding);GO:0005634(nucleus);GO:0006351(transcription, DNA-templated);GO:0006355(regulation of transcription, DNA-templated);GO:0009733(response to auxin);GO:0009734(auxin-activated signaling pathway);GO:0044212(transcription regulatory region DNA binding)	04075(Plant hormone signal transduction)	K14484	NA	auxin-induced protein 22D [Artemisia annua]	mrna	22.5606	12.4559	22.6673	14.5007	17.965	33.2878	0.877273	-0.188902	0.605291	0.89159	down	no
Aarg06G021200	AaIAA19	Aarg06G021200.1	GO:0003700(DNA binding transcription factor activity);GO:0005515(protein binding);GO:0005634(nucleus);GO:0006351(transcription, DNA-templated);GO:0006355(regulation of transcription, DNA-templated);GO:0009733(response to auxin);GO:0009734(auxin-activated signaling pathway);GO:0010102(lateral root morphogenesis);GO:0016021(integral component of membrane);GO:0045892(negative regulation of transcrip…	04075(Plant hormone signal transduction)	K14484	NA	indole-3-acetic acid 7 [Artemisia annua]	mrna	50.3572	40.5105	50.5879	50.727	41.9928	66.2605	0.889768	-0.168498	0.410811	0.808953	down	no
Aarg13G016280	AaIAA45	Aarg13G016280.1	GO:0003700(DNA binding transcription factor activity);GO:0005515(protein binding);GO:0005634(nucleus);GO:0006351(transcription, DNA-templated);GO:0006355(regulation of transcription, DNA-templated);GO:0009733(response to auxin);GO:0009734(auxin-activated signaling pathway);GO:0009880(embryonic pattern specification);GO:0010051(xylem and phloem pattern formation);GO:0045892(negative regulation of …	04075(Plant hormone signal transduction)	K14484	NA	PB1 domain, AUX/IAA protein [Artemisia annua]	mrna	1.89277	2.4149	2.43042	1.5459	2.51637	3.50739	0.890145	-0.167887	0.657371	0.910719	down	no
Aarg10G002700	AaIAA29	Aarg10G002700.1	GO:0003677(DNA binding);GO:0003700(DNA binding transcription factor activity);GO:0005515(protein binding);GO:0005634(nucleus);GO:0006351(transcription, DNA-templated);GO:0006355(regulation of transcription, DNA-templated);GO:0009723(response to ethylene);GO:0009733(response to auxin);GO:0009734(auxin-activated signaling pathway);GO:0010311(lateral root formation);GO:0043565(sequence-specific DNA …	04075(Plant hormone signal transduction)	K14486	NA	auxin response factor 19 [Artemisia annua]	mrna	9.3439	22.4421	14.1608	14.5353	21.0631	15.659	0.896394	-0.157795	0.617643	0.895622	down	no
Aarg13G016670	AaIAA46	Aarg13G016670.1	GO:0003700(DNA binding transcription factor activity);GO:0005515(protein binding);GO:0005634(nucleus);GO:0006351(transcription, DNA-templated);GO:0006355(regulation of transcription, DNA-templated);GO:0009733(response to auxin);GO:0009734(auxin-activated signaling pathway)	04075(Plant hormone signal transduction)	K14484	NA	PB1 domain, AUX/IAA protein [Artemisia annua]	mrna	3.97005	4.1083	3.88073	3.03196	4.16735	5.85792	0.915898	-0.126741	0.667711	0.913669	down	no
Aarg0G017000	AaIAA60	Aarg0G017000.1	GO:0003700(DNA binding transcription factor activity);GO:0005634(nucleus);GO:0006351(transcription, DNA-templated);GO:0006355(regulation of transcription, DNA-templated);GO:0009733(response to auxin);GO:0009734(auxin-activated signaling pathway);GO:0043565(sequence-specific DNA binding)	04075(Plant hormone signal transduction)	K14484	NA	indole-3-acetic acid inducible 9 [Artemisia annua]	mrna	45.2654	40.846	39.4178	40.3205	40.8052	54.8906	0.922897	-0.115758	0.480193	0.842877	down	no
Aarg16G015550	AaIAA56	Aarg16G015550.1	GO:0003700(DNA binding transcription factor activity);GO:0005515(protein binding);GO:0005634(nucleus);GO:0006351(transcription, DNA-templated);GO:0006355(regulation of transcription, DNA-templated);GO:0009733(response to auxin);GO:0009734(auxin-activated signaling pathway)	04075(Plant hormone signal transduction)	K14484	NA	PB1 domain, AUX/IAA protein [Artemisia annua]	mrna	1.1941	5.43619	1.64532	2.22202	3.03646	3.67476	0.926384	-0.110318	0.848609	0.966354	down	no
Aarg03G012760	AaIAA10	Aarg03G012760.1	GO:0003700(DNA binding transcription factor activity);GO:0005634(nucleus);GO:0006351(transcription, DNA-templated);GO:0006355(regulation of transcription, DNA-templated);GO:0009733(response to auxin);GO:0009734(auxin-activated signaling pathway);GO:0043565(sequence-specific DNA binding)	04075(Plant hormone signal transduction)	K14484	NA	indole-3-acetic acid inducible 9 [Artemisia annua]	mrna	229.98	192.339	227.56	222.394	200.487	268.536	0.939923	-0.0893852	0.528295	0.863858	down	no
Aarg16G015470	AaIAA55	Aarg16G015470.1	GO:0003700(DNA binding transcription factor activity);GO:0005515(protein binding);GO:0005634(nucleus);GO:0006351(transcription, DNA-templated);GO:0006355(regulation of transcription, DNA-templated);GO:0009733(response to auxin);GO:0009734(auxin-activated signaling pathway)	04075(Plant hormone signal transduction)	K14484	NA	PB1 domain, AUX/IAA protein [Artemisia annua]	mrna	1.69712	3.26379	1.49941	1.99108	2.57609	2.16436	0.95971	-0.0593302	0.855772	0.968644	down	no
Aarg17G001730	AaIAA57	Aarg17G001730.1	GO:0003700(DNA binding transcription factor activity);GO:0005515(protein binding);GO:0005634(nucleus);GO:0006351(transcription, DNA-templated);GO:0006355(regulation of transcription, DNA-templated);GO:0009733(response to auxin);GO:0009734(auxin-activated signaling pathway);GO:0044212(transcription regulatory region DNA binding)	04075(Plant hormone signal transduction)	K14484	NA	auxin-induced protein 22D [Artemisia annua]	mrna	29.3839	16.9416	29.3738	14.6363	22.0628	41.8077	0.964241	-0.0525342	0.866756	0.968947	down	no
Aarg05G010900	AaIAA14	Aarg05G010900.1	GO:0003677(DNA binding);GO:0003700(DNA binding transcription factor activity);GO:0005515(protein binding);GO:0005622(intracellular);GO:0005634(nucleus);GO:0006351(transcription, DNA-templated);GO:0006355(regulation of transcription, DNA-templated);GO:0006417(regulation of translation);GO:0009733(response to auxin);GO:0009734(auxin-activated signaling pathway);GO:0043565(sequence-specific DNA bind…	04075(Plant hormone signal transduction)	K14484	NA	auxin-induced protein 22B [Artemisia annua]	mrna	0.891159	1.14258	1.22883	0.493295	1.35999	1.52511	0.965716	-0.0503291	0.890539	0.97364	down	no
Aarg03G012510	AaIAA9	Aarg03G012510.1	GO:0003700(DNA binding transcription factor activity);GO:0005634(nucleus);GO:0006351(transcription, DNA-templated);GO:0006355(regulation of transcription, DNA-templated);GO:0009733(response to auxin);GO:0009734(auxin-activated signaling pathway);GO:0043565(sequence-specific DNA binding)	04075(Plant hormone signal transduction)	K14484	NA	indole-3-acetic acid inducible 9 [Artemisia annua]	mrna	63.7671	53.9063	62.5627	55.1771	54.853	71.9683	0.990317	-0.0140376	0.834091	0.961894	down	no
Aarg0G047700	AaIAA61	Aarg0G047700.1	GO:0003700(DNA binding transcription factor activity);GO:0005515(protein binding);GO:0005634(nucleus);GO:0006351(transcription, DNA-templated);GO:0006355(regulation of transcription, DNA-templated);GO:0009733(response to auxin);GO:0009734(auxin-activated signaling pathway);GO:0010114(response to red light);GO:0010218(response to far red light)	04075(Plant hormone signal transduction)	K14484	NA	PB1 domain, AUX/IAA protein [Artemisia annua]	mrna	0	0	0	0	0	0	1	0	1	1	no	no
Aarg11G003340	AaIAA37	Aarg11G003340.1	GO:0003700(DNA binding transcription factor activity);GO:0005515(protein binding);GO:0005634(nucleus);GO:0006351(transcription, DNA-templated);GO:0006355(regulation of transcription, DNA-templated);GO:0009630(gravitropism);GO:0009638(phototropism);GO:0009733(response to auxin);GO:0009734(auxin-activated signaling pathway);GO:0080086(stamen filament development)	04075(Plant hormone signal transduction)	K14484	NA	auxin-induced protein 22A [Artemisia annua]	mrna	0	0	0	0	0	0	1	0	1	1	no	no
Aarg14G023130	AaIAA51	Aarg14G023130.1	GO:0003700(DNA binding transcription factor activity);GO:0005515(protein binding);GO:0005634(nucleus);GO:0006351(transcription, DNA-templated);GO:0006355(regulation of transcription, DNA-templated);GO:0009733(response to auxin);GO:0009734(auxin-activated signaling pathway);GO:0010102(lateral root morphogenesis);GO:0016021(integral component of membrane);GO:0045892(negative regulation of transcrip…	04075(Plant hormone signal transduction)	K14484	NA	indole-3-acetic acid 7 [Artemisia annua]	mrna	50.0137	46.7592	61.94	51.7222	44.9059	60.6813	1.00892	0.0128139	0.946706	0.98749	up	no
Aarg02G020570	AaIAA6	Aarg02G020570.1	GO:0003700(DNA binding transcription factor activity);GO:0005515(protein binding);GO:0005622(intracellular);GO:0005634(nucleus);GO:0006351(transcription, DNA-templated);GO:0006355(regulation of transcription, DNA-templated);GO:0006417(regulation of translation);GO:0009733(response to auxin);GO:0009734(auxin-activated signaling pathway)	04075(Plant hormone signal transduction)	K14484	NA	PB1 domain, AUX/IAA protein [Artemisia annua]	mrna	10.0255	11.7208	11.7788	10.4739	10.4936	11.7876	1.02351	0.0335241	0.967467	0.992987	up	no
Aarg11G003350	AaIAA38	Aarg11G003350.1	GO:0009733(response to auxin)	04075(Plant hormone signal transduction)	K14484	NA	PB1 domain, AUX/IAA protein [Artemisia annua]	mrna	4.55391	2.47671	4.0869	2.45214	1.95084	6.36738	1.03223	0.0457678	0.952706	0.989299	up	no
Aarg02G020290	AaIAA4	Aarg02G020290.1	GO:0003700(DNA binding transcription factor activity);GO:0005515(protein binding);GO:0005634(nucleus);GO:0006351(transcription, DNA-templated);GO:0006355(regulation of transcription, DNA-templated);GO:0009733(response to auxin);GO:0009734(auxin-activated signaling pathway);GO:0042802(identical protein binding);GO:1900057(positive regulation of leaf senescence)	04075(Plant hormone signal transduction)	K14484	NA	Aux/IAA-ARF-dimerization [Artemisia annua]	mrna	2.56206	1.90607	1.95819	2.08121	1.88073	1.66221	1.14263	0.192357	0.645846	0.906476	up	no
Aarg11G014830	AaIAA39	Aarg11G014830.1	GO:0003700(DNA binding transcription factor activity);GO:0005634(nucleus);GO:0006351(transcription, DNA-templated);GO:0006355(regulation of transcription, DNA-templated);GO:0009733(response to auxin);GO:0009734(auxin-activated signaling pathway);GO:0043565(sequence-specific DNA binding)	04075(Plant hormone signal transduction)	K14484	NA	indole-3-acetic acid inducible 9 [Artemisia annua]	mrna	43.2059	38.8413	47.5003	40.9256	30.4746	40.7593	1.15503	0.207929	0.34455	0.768174	up	no
Aarg07G020250	AaIAA21	Aarg07G020250.1	GO:0003700(DNA binding transcription factor activity);GO:0005634(nucleus);GO:0006351(transcription, DNA-templated);GO:0006355(regulation of transcription, DNA-templated);GO:0009733(response to auxin);GO:0009734(auxin-activated signaling pathway);GO:0043565(sequence-specific DNA binding)	04075(Plant hormone signal transduction)	K14484	NA	Aux/IAA-ARF-dimerization [Artemisia annua]	mrna	45.0778	33.8428	36.8171	33.0762	31.4133	34.5224	1.16893	0.225184	0.272766	0.715093	up	no
Aarg15G018930	AaIAA53	Aarg15G018930.1	GO:0003700(DNA binding transcription factor activity);GO:0005634(nucleus);GO:0006351(transcription, DNA-templated);GO:0006355(regulation of transcription, DNA-templated);GO:0009733(response to auxin);GO:0009734(auxin-activated signaling pathway);GO:0043565(sequence-specific DNA binding)	04075(Plant hormone signal transduction)	K14484	NA	Aux/IAA-ARF-dimerization [Artemisia annua]	mrna	71.3434	58.2897	69.3199	51.1113	48.6005	56.1832	1.2762	0.351854	0.0379198	0.299101	up	no
Aarg0G001160	AaIAA58	Aarg0G001160.1	GO:0003700(DNA binding transcription factor activity);GO:0005515(protein binding);GO:0005634(nucleus);GO:0006351(transcription, DNA-templated);GO:0006355(regulation of transcription, DNA-templated);GO:0009733(response to auxin);GO:0009734(auxin-activated signaling pathway)	04075(Plant hormone signal transduction)	K14484	NA	auxin-induced protein AUX28 [Artemisia annua]	mrna	10.6922	2.52751	7.58825	2.50083	4.33929	8.38895	1.36633	0.45031	0.489702	0.845655	up	no
Aarg10G054010	AaIAA33	Aarg10G054010.1	GO:0003700(DNA binding transcription factor activity);GO:0005515(protein binding);GO:0005622(intracellular);GO:0005634(nucleus);GO:0006351(transcription, DNA-templated);GO:0006355(regulation of transcription, DNA-templated);GO:0006417(regulation of translation);GO:0009733(response to auxin);GO:0009734(auxin-activated signaling pathway)	04075(Plant hormone signal transduction)	K14484	NA	PB1 domain, AUX/IAA protein [Artemisia annua]	mrna	60.5324	79.5586	94.9686	46.2832	51.4659	70.047	1.40086	0.486317	0.0827619	0.438475	up	no
Aarg09G003120	AaIAA25	Aarg09G003120.1	GO:0003700(DNA binding transcription factor activity);GO:0005515(protein binding);GO:0005634(nucleus);GO:0006351(transcription, DNA-templated);GO:0006355(regulation of transcription, DNA-templated);GO:0009733(response to auxin);GO:0009734(auxin-activated signaling pathway);GO:0044212(transcription regulatory region DNA binding)	04075(Plant hormone signal transduction)	K14484	NA	auxin-induced protein 22D [Artemisia annua]	mrna	4.16443	1.54631	4.47597	1.57614	0.505189	3.62202	1.78609	0.836808	0.28442	0.726217	up	no
Aarg04G026560	AaIAA11	Aarg04G026560.1	GO:0003700(DNA binding transcription factor activity);GO:0005515(protein binding);GO:0005634(nucleus);GO:0006351(transcription, DNA-templated);GO:0006355(regulation of transcription, DNA-templated);GO:0009733(response to auxin);GO:0009734(auxin-activated signaling pathway)	04075(Plant hormone signal transduction)	K14484	NA	auxin-induced protein AUX28 [Artemisia annua]	mrna	5.13635	2.41008	7.28373	2.13986	0.90382	2.70075	2.58166	1.3683	0.0156637	0.183702	up	no
Aarg06G011190	AaIAA17	Aarg06G011190.1	GO:0003700(DNA binding transcription factor activity);GO:0005515(protein binding);GO:0005634(nucleus);GO:0006351(transcription, DNA-templated);GO:0006355(regulation of transcription, DNA-templated);GO:0009733(response to auxin);GO:0009734(auxin-activated signaling pathway);GO:0009880(embryonic pattern specification);GO:0010051(xylem and phloem pattern formation);GO:0045892(negative regulation of …	04075(Plant hormone signal transduction)	K14484	NA	PB1 domain, AUX/IAA protein [Artemisia annua]	mrna	0	0.12338	0	0	0	0	411.267	8.68393	0.426093	0.813751	up	no
Aarg07G015030	AaIAA20	Aarg07G015030.1	GO:0003700(DNA binding transcription factor activity);GO:0005515(protein binding);GO:0005634(nucleus);GO:0006351(transcription, DNA-templated);GO:0006355(regulation of transcription, DNA-templated);GO:0009733(response to auxin);GO:0009734(auxin-activated signaling pathway);GO:0010114(response to red light);GO:0010218(response to far red light)	04075(Plant hormone signal transduction)	K14484	NA	PB1 domain, AUX/IAA protein [Artemisia annua]	mrna	0.22684	0	0	0	0	0	756.133	9.5625	0.376895	0.78852	up	no
Aarg10G004460	AaIAA30	Aarg10G004460.1	GO:0003700(DNA binding transcription factor activity);GO:0005515(protein binding);GO:0005634(nucleus);GO:0006351(transcription, DNA-templated);GO:0006355(regulation of transcription, DNA-templated);GO:0009733(response to auxin);GO:0009734(auxin-activated signaling pathway)	04075(Plant hormone signal transduction)	K14484	NA	auxin-responsive protein IAA28-like [Lactuca sativa]	mrna	0.273152	0	0	0	0	0	910.507	9.83053	0.289042	0.729452	up	no

## Sheet: SATR VS CKR
gene_id	Gene name	transcript_id	GO	KEGG	KO_ENTRY	EC	Description	trans_type	FPKM.SAT_R1	FPKM.SAT_R2	FPKM.SAT_R3	FPKM.CK_R1	FPKM.CK_R2	FPKM.CK_R3	fc	log2(fc)	pval	qval	regulation	significant
Aarg01G001560	AaIAA1	Aarg01G001560.1	GO:0003700(DNA binding transcription factor activity);GO:0005515(protein binding);GO:0005622(intracellular);GO:0005634(nucleus);GO:0006351(transcription, DNA-templated);GO:0006355(regulation of transcription, DNA-templated);GO:0006417(regulation of translation);GO:0009733(response to auxin);GO:0009734(auxin-activated signaling pathway)	04075(Plant hormone signal transduction)	K14484	NA	PB1 domain, AUX/IAA protein [Artemisia annua]	mrna	23.2821	16.2161	14.5585	57.358	35.2202	50.066	0.378962	-1.39988	1.24059e-07	6.94757e-06	down	yes
Aarg08G018190	AaIAA24	Aarg08G018190.1	GO:0003700(DNA binding transcription factor activity);GO:0005634(nucleus);GO:0006351(transcription, DNA-templated);GO:0006355(regulation of transcription, DNA-templated);GO:0009733(response to auxin);GO:0009734(auxin-activated signaling pathway);GO:0043565(sequence-specific DNA binding)	04075(Plant hormone signal transduction)	K14484	NA	PB1 domain, AUX/IAA protein [Artemisia annua]	mrna	1.29375	1.20537	2.08304	4.55634	16.7918	10.9324	0.141948	-2.81656	3.09857e-08	2.07018e-06	down	yes
Aarg09G037610	AaIAA26	Aarg09G037610.1	GO:0003700(DNA binding transcription factor activity);GO:0005515(protein binding);GO:0005634(nucleus);GO:0006351(transcription, DNA-templated);GO:0006355(regulation of transcription, DNA-templated);GO:0009734(auxin-activated signaling pathway);GO:0043565(sequence-specific DNA binding)	04075(Plant hormone signal transduction)	K14486	NA	Aux/IAA-ARF-dimerization [Artemisia annua]	mrna	29.0383	33.1448	34.3291	72.2844	70.8147	67.6671	0.457911	-1.12686	5.2263e-19	4.4927e-16	down	yes
Aarg10G000170	AaIAA27	Aarg10G000170.1	GO:0003700(DNA binding transcription factor activity);GO:0005515(protein binding);GO:0005622(intracellular);GO:0005634(nucleus);GO:0006351(transcription, DNA-templated);GO:0006355(regulation of transcription, DNA-templated);GO:0006417(regulation of translation);GO:0009733(response to auxin);GO:0009734(auxin-activated signaling pathway)	04075(Plant hormone signal transduction)	K14484	NA	PB1 domain, AUX/IAA protein [Artemisia annua]	mrna	57.98	46.5935	38.9946	145.8	79.6914	121.779	0.413418	-1.27433	1.71721e-06	6.52425e-05	down	yes
Aarg10G001790	AaIAA28	Aarg10G001790.1	GO:0003700(DNA binding transcription factor activity);GO:0005515(protein binding);GO:0005622(intracellular);GO:0005634(nucleus);GO:0006351(transcription, DNA-templated);GO:0006355(regulation of transcription, DNA-templated);GO:0006417(regulation of translation);GO:0009733(response to auxin);GO:0009734(auxin-activated signaling pathway)	04075(Plant hormone signal transduction)	K14484	NA	PB1 domain, AUX/IAA protein [Artemisia annua]	mrna	33.738	32.3503	25.4816	99.3603	62.176	86.2741	0.369516	-1.43629	2.49453e-10	3.24907e-08	down	yes
Aarg10G002700	AaIAA29	Aarg10G002700.1	GO:0003677(DNA binding);GO:0003700(DNA binding transcription factor activity);GO:0005515(protein binding);GO:0005634(nucleus);GO:0006351(transcription, DNA-templated);GO:0006355(regulation of transcription, DNA-templated);GO:0009723(response to ethylene);GO:0009733(response to auxin);GO:0009734(auxin-activated signaling pathway);GO:0010311(lateral root formation);GO:0043565(sequence-specific DNA …	04075(Plant hormone signal transduction)	K14486	NA	auxin response factor 19 [Artemisia annua]	mrna	7.62549	6.26916	11.5907	14.5353	21.0631	15.659	0.497204	-1.00809	0.000245876	0.00387231	down	yes
Aarg02G020570	AaIAA6	Aarg02G020570.1	GO:0003700(DNA binding transcription factor activity);GO:0005515(protein binding);GO:0005622(intracellular);GO:0005634(nucleus);GO:0006351(transcription, DNA-templated);GO:0006355(regulation of transcription, DNA-templated);GO:0006417(regulation of translation);GO:0009733(response to auxin);GO:0009734(auxin-activated signaling pathway)	04075(Plant hormone signal transduction)	K14484	NA	PB1 domain, AUX/IAA protein [Artemisia annua]	mrna	15.1604	13.3207	11.2116	10.4739	10.4936	11.7876	1.2118	0.277156	0.390443	0.693658	up	no
Aarg04G026560	AaIAA11	Aarg04G026560.1	GO:0003700(DNA binding transcription factor activity);GO:0005515(protein binding);GO:0005634(nucleus);GO:0006351(transcription, DNA-templated);GO:0006355(regulation of transcription, DNA-templated);GO:0009733(response to auxin);GO:0009734(auxin-activated signaling pathway)	04075(Plant hormone signal transduction)	K14484	NA	auxin-induced protein AUX28 [Artemisia annua]	mrna	1.8305	2.84219	1.40159	2.13986	0.90382	2.70075	1.05742	0.0805475	0.979087	0.993945	up	no
Aarg06G014790	AaIAA18	Aarg06G014790.1	GO:0003700(DNA binding transcription factor activity);GO:0005515(protein binding);GO:0005634(nucleus);GO:0006351(transcription, DNA-templated);GO:0006355(regulation of transcription, DNA-templated);GO:0009733(response to auxin);GO:0009734(auxin-activated signaling pathway);GO:0044212(transcription regulatory region DNA binding)	04075(Plant hormone signal transduction)	K14484	NA	auxin-induced protein 22D [Artemisia annua]	mrna	24.6212	30.4159	31.1144	14.5007	17.965	33.2878	1.31022	0.389811	0.4158	0.71466	up	no
Aarg07G015030	AaIAA20	Aarg07G015030.1	GO:0003700(DNA binding transcription factor activity);GO:0005515(protein binding);GO:0005634(nucleus);GO:0006351(transcription, DNA-templated);GO:0006355(regulation of transcription, DNA-templated);GO:0009733(response to auxin);GO:0009734(auxin-activated signaling pathway);GO:0010114(response to red light);GO:0010218(response to far red light)	04075(Plant hormone signal transduction)	K14484	NA	PB1 domain, AUX/IAA protein [Artemisia annua]	mrna	0	0.285725	0	0	0	0	952.417	9.89545	0.326851	0.639678	up	no
Aarg07G020250	AaIAA21	Aarg07G020250.1	GO:0003700(DNA binding transcription factor activity);GO:0005634(nucleus);GO:0006351(transcription, DNA-templated);GO:0006355(regulation of transcription, DNA-templated);GO:0009733(response to auxin);GO:0009734(auxin-activated signaling pathway);GO:0043565(sequence-specific DNA binding)	04075(Plant hormone signal transduction)	K14484	NA	Aux/IAA-ARF-dimerization [Artemisia annua]	mrna	44.5485	44.3272	46.4653	33.0762	31.4133	34.5224	1.36692	0.450925	0.000290116	0.0043946	up	no
Aarg09G003120	AaIAA25	Aarg09G003120.1	GO:0003700(DNA binding transcription factor activity);GO:0005515(protein binding);GO:0005634(nucleus);GO:0006351(transcription, DNA-templated);GO:0006355(regulation of transcription, DNA-templated);GO:0009733(response to auxin);GO:0009734(auxin-activated signaling pathway);GO:0044212(transcription regulatory region DNA binding)	04075(Plant hormone signal transduction)	K14484	NA	auxin-induced protein 22D [Artemisia annua]	mrna	2.11905	4.59791	6.0263	1.57614	0.505189	3.62202	2.23435	1.15985	0.158296	0.434679	up	no
Aarg0G047700	AaIAA61	Aarg0G047700.1	GO:0003700(DNA binding transcription factor activity);GO:0005515(protein binding);GO:0005634(nucleus);GO:0006351(transcription, DNA-templated);GO:0006355(regulation of transcription, DNA-templated);GO:0009733(response to auxin);GO:0009734(auxin-activated signaling pathway);GO:0010114(response to red light);GO:0010218(response to far red light)	04075(Plant hormone signal transduction)	K14484	NA	PB1 domain, AUX/IAA protein [Artemisia annua]	mrna	0	0.285725	0	0	0	0	952.417	9.89545	0.326851	0.639678	up	no
Aarg11G014830	AaIAA39	Aarg11G014830.1	GO:0003700(DNA binding transcription factor activity);GO:0005634(nucleus);GO:0006351(transcription, DNA-templated);GO:0006355(regulation of transcription, DNA-templated);GO:0009733(response to auxin);GO:0009734(auxin-activated signaling pathway);GO:0043565(sequence-specific DNA binding)	04075(Plant hormone signal transduction)	K14484	NA	indole-3-acetic acid inducible 9 [Artemisia annua]	mrna	44.5951	35.925	42.4298	40.9256	30.4746	40.7593	1.0962	0.132517	0.90023	0.966041	up	no
Aarg12G024700	AaIAA42	Aarg12G024700.1	GO:0003700(DNA binding transcription factor activity);GO:0005515(protein binding);GO:0005634(nucleus);GO:0006351(transcription, DNA-templated);GO:0006355(regulation of transcription, DNA-templated);GO:0009733(response to auxin);GO:0009734(auxin-activated signaling pathway)	04075(Plant hormone signal transduction)	K14484	NA	auxin-responsive protein IAA13-like [Helianthus annuus]	mrna	21.5033	12.8604	16.8847	13.912	12.7483	21.9169	1.05499	0.0772295	0.916475	0.972264	up	no
Aarg15G018930	AaIAA53	Aarg15G018930.1	GO:0003700(DNA binding transcription factor activity);GO:0005634(nucleus);GO:0006351(transcription, DNA-templated);GO:0006355(regulation of transcription, DNA-templated);GO:0009733(response to auxin);GO:0009734(auxin-activated signaling pathway);GO:0043565(sequence-specific DNA binding)	04075(Plant hormone signal transduction)	K14484	NA	Aux/IAA-ARF-dimerization [Artemisia annua]	mrna	68.6559	64.881	68.8048	51.1113	48.6005	56.1832	1.29794	0.376219	0.00810358	0.0586538	up	no
Aarg17G001730	AaIAA57	Aarg17G001730.1	GO:0003700(DNA binding transcription factor activity);GO:0005515(protein binding);GO:0005634(nucleus);GO:0006351(transcription, DNA-templated);GO:0006355(regulation of transcription, DNA-templated);GO:0009733(response to auxin);GO:0009734(auxin-activated signaling pathway);GO:0044212(transcription regulatory region DNA binding)	04075(Plant hormone signal transduction)	K14484	NA	auxin-induced protein 22D [Artemisia annua]	mrna	29.3692	33.0868	46.7698	14.6363	22.0628	41.8077	1.39129	0.476425	0.376735	0.682851	up	no
Aarg06G011190	AaIAA17	Aarg06G011190.1	GO:0003700(DNA binding transcription factor activity);GO:0005515(protein binding);GO:0005634(nucleus);GO:0006351(transcription, DNA-templated);GO:0006355(regulation of transcription, DNA-templated);GO:0009733(response to auxin);GO:0009734(auxin-activated signaling pathway);GO:0009880(embryonic pattern specification);GO:0010051(xylem and phloem pattern formation);GO:0045892(negative regulation of …	04075(Plant hormone signal transduction)	K14484	NA	PB1 domain, AUX/IAA protein [Artemisia annua]	mrna	0	0	0	0	0	0	1	0	1	1	no	no
Aarg10G004460	AaIAA30	Aarg10G004460.1	GO:0003700(DNA binding transcription factor activity);GO:0005515(protein binding);GO:0005634(nucleus);GO:0006351(transcription, DNA-templated);GO:0006355(regulation of transcription, DNA-templated);GO:0009733(response to auxin);GO:0009734(auxin-activated signaling pathway)	04075(Plant hormone signal transduction)	K14484	NA	auxin-responsive protein IAA28-like [Lactuca sativa]	mrna	0	0	0	0	0	0	1	0	1	1	no	no
Aarg11G003340	AaIAA37	Aarg11G003340.1	GO:0003700(DNA binding transcription factor activity);GO:0005515(protein binding);GO:0005634(nucleus);GO:0006351(transcription, DNA-templated);GO:0006355(regulation of transcription, DNA-templated);GO:0009630(gravitropism);GO:0009638(phototropism);GO:0009733(response to auxin);GO:0009734(auxin-activated signaling pathway);GO:0080086(stamen filament development)	04075(Plant hormone signal transduction)	K14484	NA	auxin-induced protein 22A [Artemisia annua]	mrna	0	0	0	0	0	0	1	0	1	1	no	no
Aarg01G004030	AaIAA2	Aarg01G004030.1	GO:0003700(DNA binding transcription factor activity);GO:0005515(protein binding);GO:0005634(nucleus);GO:0006351(transcription, DNA-templated);GO:0006355(regulation of transcription, DNA-templated);GO:0009733(response to auxin);GO:0009734(auxin-activated signaling pathway)	04075(Plant hormone signal transduction)	K14484	NA	auxin-responsive protein IAA28-like [Lactuca sativa]	mrna	0	0	0	0.119183	0	0	0.00251714	-8.634	0.422839	0.719623	down	no
Aarg01G011540	AaIAA3	Aarg01G011540.1	GO:0003700(DNA binding transcription factor activity);GO:0005515(protein binding);GO:0005634(nucleus);GO:0006351(transcription, DNA-templated);GO:0006355(regulation of transcription, DNA-templated);GO:0009733(response to auxin);GO:0009734(auxin-activated signaling pathway);GO:0044212(transcription regulatory region DNA binding)	04075(Plant hormone signal transduction)	K14484	NA	auxin-induced protein 22E [Artemisia annua]	mrna	0.537201	0	1.29531	0.938466	2.08234	2.90321	0.309335	-1.69276	0.160799	0.438426	down	no
Aarg02G020290	AaIAA4	Aarg02G020290.1	GO:0003700(DNA binding transcription factor activity);GO:0005515(protein binding);GO:0005634(nucleus);GO:0006351(transcription, DNA-templated);GO:0006355(regulation of transcription, DNA-templated);GO:0009733(response to auxin);GO:0009734(auxin-activated signaling pathway);GO:0042802(identical protein binding);GO:1900057(positive regulation of leaf senescence)	04075(Plant hormone signal transduction)	K14484	NA	Aux/IAA-ARF-dimerization [Artemisia annua]	mrna	1.0607	0.491414	0.99486	2.08121	1.88073	1.66221	0.452863	-1.14285	0.00791424	0.0575336	down	no
Aarg02G020300	AaIAA5	Aarg02G020300.1	GO:0003700(DNA binding transcription factor activity);GO:0005515(protein binding);GO:0005634(nucleus);GO:0006351(transcription, DNA-templated);GO:0006355(regulation of transcription, DNA-templated);GO:0009630(gravitropism);GO:0009638(phototropism);GO:0009733(response to auxin);GO:0009734(auxin-activated signaling pathway);GO:0080086(stamen filament development)	04075(Plant hormone signal transduction)	K14484	NA	PB1 domain, AUX/IAA protein [Artemisia annua]	mrna	0.684478	0.345369	0.548613	0.495412	0	1.34828	0.85614	-0.224081	0.83617	0.938111	down	no
Aarg02G023990	AaIAA7	Aarg02G023990.1	GO:0003677(DNA binding);GO:0003700(DNA binding transcription factor activity);GO:0005515(protein binding);GO:0005634(nucleus);GO:0006351(transcription, DNA-templated);GO:0006355(regulation of transcription, DNA-templated);GO:0009723(response to ethylene);GO:0009733(response to auxin);GO:0009734(auxin-activated signaling pathway);GO:0010311(lateral root formation);GO:0043565(sequence-specific DNA …	04075(Plant hormone signal transduction)	K14486	NA	Aux/IAA-ARF-dimerization [Artemisia annua]	mrna	46.1972	44.6648	48.2989	52.7408	52.4408	63.3764	0.825597	-0.276491	0.0019058	0.0194957	down	no
Aarg03G002350	AaIAA8	Aarg03G002350.1	GO:0003700(DNA binding transcription factor activity);GO:0005515(protein binding);GO:0005634(nucleus);GO:0006351(transcription, DNA-templated);GO:0006355(regulation of transcription, DNA-templated);GO:0009733(response to auxin);GO:0009734(auxin-activated signaling pathway)	04075(Plant hormone signal transduction)	K14484	NA	auxin-responsive protein [Artemisia annua]	mrna	12.2366	11.461	15.4642	24.9671	20.5988	16.9334	0.626593	-0.6744	0.000881433	0.0106445	down	no
Aarg03G012510	AaIAA9	Aarg03G012510.1	GO:0003700(DNA binding transcription factor activity);GO:0005634(nucleus);GO:0006351(transcription, DNA-templated);GO:0006355(regulation of transcription, DNA-templated);GO:0009733(response to auxin);GO:0009734(auxin-activated signaling pathway);GO:0043565(sequence-specific DNA binding)	04075(Plant hormone signal transduction)	K14484	NA	indole-3-acetic acid inducible 9 [Artemisia annua]	mrna	63.6996	53.6975	62.1257	55.1771	54.853	71.9683	0.986398	-0.0197585	0.437057	0.73024	down	no
Aarg03G012760	AaIAA10	Aarg03G012760.1	GO:0003700(DNA binding transcription factor activity);GO:0005634(nucleus);GO:0006351(transcription, DNA-templated);GO:0006355(regulation of transcription, DNA-templated);GO:0009733(response to auxin);GO:0009734(auxin-activated signaling pathway);GO:0043565(sequence-specific DNA binding)	04075(Plant hormone signal transduction)	K14484	NA	indole-3-acetic acid inducible 9 [Artemisia annua]	mrna	229.553	197.157	227.565	222.394	200.487	268.536	0.946282	-0.0796574	0.226644	0.532591	down	no
Aarg04G026570	AaIAA12	Aarg04G026570.1	GO:0003677(DNA binding);GO:0003700(DNA binding transcription factor activity);GO:0005515(protein binding);GO:0005622(intracellular);GO:0005634(nucleus);GO:0006351(transcription, DNA-templated);GO:0006355(regulation of transcription, DNA-templated);GO:0006417(regulation of translation);GO:0009733(response to auxin);GO:0009734(auxin-activated signaling pathway);GO:0043565(sequence-specific DNA bind…	04075(Plant hormone signal transduction)	K14484	NA	PB1 domain, AUX/IAA protein [Artemisia annua]	mrna	52.5947	29.7706	73.636	40.1174	48.5821	75.3411	0.950992	-0.0724952	0.640688	0.850414	down	no
Aarg05G010530	AaIAA13	Aarg05G010530.1	GO:0003677(DNA binding);GO:0003700(DNA binding transcription factor activity);GO:0005515(protein binding);GO:0005622(intracellular);GO:0005634(nucleus);GO:0006351(transcription, DNA-templated);GO:0006355(regulation of transcription, DNA-templated);GO:0006417(regulation of translation);GO:0009733(response to auxin);GO:0009734(auxin-activated signaling pathway);GO:0043565(sequence-specific DNA bind…	04075(Plant hormone signal transduction)	K14484	NA	auxin-induced protein 22B [Artemisia annua]	mrna	30.3381	30.4138	50.142	30.4767	69.9333	94.0226	0.570346	-0.81009	0.0376072	0.174874	down	no
Aarg05G010900	AaIAA14	Aarg05G010900.1	GO:0003677(DNA binding);GO:0003700(DNA binding transcription factor activity);GO:0005515(protein binding);GO:0005622(intracellular);GO:0005634(nucleus);GO:0006351(transcription, DNA-templated);GO:0006355(regulation of transcription, DNA-templated);GO:0006417(regulation of translation);GO:0009733(response to auxin);GO:0009734(auxin-activated signaling pathway);GO:0043565(sequence-specific DNA bind…	04075(Plant hormone signal transduction)	K14484	NA	auxin-induced protein 22B [Artemisia annua]	mrna	0.349324	0.447475	0.702781	0.493295	1.35999	1.52511	0.443873	-1.17178	0.0400726	0.182456	down	no
Aarg05G011700	AaIAA15	Aarg05G011700.1	GO:0003700(DNA binding transcription factor activity);GO:0005515(protein binding);GO:0005634(nucleus);GO:0006351(transcription, DNA-templated);GO:0006355(regulation of transcription, DNA-templated);GO:0009733(response to auxin);GO:0009734(auxin-activated signaling pathway)	04075(Plant hormone signal transduction)	K14484	NA	PB1 domain, AUX/IAA protein [Artemisia annua]	mrna	6.92334	7.38854	9.92491	7.0868	11.1173	14.4054	0.743243	-0.428094	0.116666	0.361493	down	no
Aarg05G020910	AaIAA16	Aarg05G020910.1	GO:0003700(DNA binding transcription factor activity);GO:0005515(protein binding);GO:0005622(intracellular);GO:0005634(nucleus);GO:0006351(transcription, DNA-templated);GO:0006355(regulation of transcription, DNA-templated);GO:0006417(regulation of translation);GO:0009733(response to auxin);GO:0009734(auxin-activated signaling pathway)	04075(Plant hormone signal transduction)	K14484	NA	auxin-responsive protein IAA27-like [Cynara cardunculus var. scolymus]	mrna	5.10739	3.07225	3.84905	7.30354	5.943	6.15087	0.620118	-0.689385	0.00355137	0.0315217	down	no
Aarg06G021200	AaIAA19	Aarg06G021200.1	GO:0003700(DNA binding transcription factor activity);GO:0005515(protein binding);GO:0005634(nucleus);GO:0006351(transcription, DNA-templated);GO:0006355(regulation of transcription, DNA-templated);GO:0009733(response to auxin);GO:0009734(auxin-activated signaling pathway);GO:0010102(lateral root morphogenesis);GO:0016021(integral component of membrane);GO:0045892(negative regulation of transcrip…	04075(Plant hormone signal transduction)	K14484	NA	indole-3-acetic acid 7 [Artemisia annua]	mrna	46.7196	21.8322	34.7675	50.727	41.9928	66.2605	0.649888	-0.621736	0.0248496	0.130691	down	no
Aarg08G015630	AaIAA22	Aarg08G015630.1	GO:0003700(DNA binding transcription factor activity);GO:0005515(protein binding);GO:0005634(nucleus);GO:0006351(transcription, DNA-templated);GO:0006355(regulation of transcription, DNA-templated);GO:0009733(response to auxin);GO:0009734(auxin-activated signaling pathway)	04075(Plant hormone signal transduction)	K14484	NA	PB1 domain, AUX/IAA protein [Artemisia annua]	mrna	1.99977	1.7353	1.22311	2.82404	1.58488	1.33671	0.862948	-0.212654	0.501461	0.771857	down	no
Aarg08G015670	AaIAA23	Aarg08G015670.1	GO:0003700(DNA binding transcription factor activity);GO:0005515(protein binding);GO:0005634(nucleus);GO:0006351(transcription, DNA-templated);GO:0006355(regulation of transcription, DNA-templated);GO:0009733(response to auxin);GO:0009734(auxin-activated signaling pathway)	04075(Plant hormone signal transduction)	K14484	NA	PB1 domain, AUX/IAA protein [Artemisia annua]	mrna	15.2738	7.0492	11.6909	19.7276	11.9473	11.5544	0.786826	-0.345884	0.230468	0.537221	down	no
Aarg0G001160	AaIAA58	Aarg0G001160.1	GO:0003700(DNA binding transcription factor activity);GO:0005515(protein binding);GO:0005634(nucleus);GO:0006351(transcription, DNA-templated);GO:0006355(regulation of transcription, DNA-templated);GO:0009733(response to auxin);GO:0009734(auxin-activated signaling pathway)	04075(Plant hormone signal transduction)	K14484	NA	auxin-induced protein AUX28 [Artemisia annua]	mrna	3.21101	5.13675	3.03187	2.50083	4.33929	8.38895	0.747231	-0.420374	0.304891	0.618657	down	no
Aarg0G013210	AaIAA59	Aarg0G013210.1	GO:0003677(DNA binding);GO:0003700(DNA binding transcription factor activity);GO:0005515(protein binding);GO:0005622(intracellular);GO:0005634(nucleus);GO:0006351(transcription, DNA-templated);GO:0006355(regulation of transcription, DNA-templated);GO:0006417(regulation of translation);GO:0009733(response to auxin);GO:0009734(auxin-activated signaling pathway);GO:0043565(sequence-specific DNA bind…	04075(Plant hormone signal transduction)	K14484	NA	PB1 domain, AUX/IAA protein [Artemisia annua]	mrna	25.4867	14.7115	37.3269	25.099	29.5701	44.4437	0.78219	-0.354408	0.237972	0.546302	down	no
Aarg0G017000	AaIAA60	Aarg0G017000.1	GO:0003700(DNA binding transcription factor activity);GO:0005634(nucleus);GO:0006351(transcription, DNA-templated);GO:0006355(regulation of transcription, DNA-templated);GO:0009733(response to auxin);GO:0009734(auxin-activated signaling pathway);GO:0043565(sequence-specific DNA binding)	04075(Plant hormone signal transduction)	K14484	NA	indole-3-acetic acid inducible 9 [Artemisia annua]	mrna	42.9937	38.097	44.2132	40.3205	40.8052	54.8906	0.921241	-0.11835	0.19714	0.492712	down	no
Aarg10G012770	AaIAA31	Aarg10G012770.1	GO:0003700(DNA binding transcription factor activity);GO:0005515(protein binding);GO:0005634(nucleus);GO:0006351(transcription, DNA-templated);GO:0006355(regulation of transcription, DNA-templated);GO:0009733(response to auxin);GO:0009734(auxin-activated signaling pathway);GO:0044212(transcription regulatory region DNA binding)	04075(Plant hormone signal transduction)	K14484	NA	auxin-induced protein 22E [Artemisia annua]	mrna	0.338507	0.098481	0.870018	0.207548	1.38281	2.11651	0.35259	-1.50393	0.138302	0.401089	down	no
Aarg10G013430	AaIAA32	Aarg10G013430.1	GO:0003700(DNA binding transcription factor activity);GO:0005515(protein binding);GO:0005634(nucleus);GO:0006351(transcription, DNA-templated);GO:0006355(regulation of transcription, DNA-templated);GO:0009733(response to auxin);GO:0009734(auxin-activated signaling pathway);GO:0044212(transcription regulatory region DNA binding)	04075(Plant hormone signal transduction)	K14484	NA	auxin-induced protein 22E [Artemisia annua]	mrna	0.423722	0.093719	0.883166	0.655793	2.57264	3.90061	0.196465	-2.34766	0.00729315	0.0541091	down	no
Aarg10G054010	AaIAA33	Aarg10G054010.1	GO:0003700(DNA binding transcription factor activity);GO:0005515(protein binding);GO:0005622(intracellular);GO:0005634(nucleus);GO:0006351(transcription, DNA-templated);GO:0006355(regulation of transcription, DNA-templated);GO:0006417(regulation of translation);GO:0009733(response to auxin);GO:0009734(auxin-activated signaling pathway)	04075(Plant hormone signal transduction)	K14484	NA	PB1 domain, AUX/IAA protein [Artemisia annua]	mrna	55.2466	52.0299	55.9574	46.2832	51.4659	70.047	0.97281	-0.0397695	0.459575	0.745197	down	no
Aarg10G056370	AaIAA34	Aarg10G056370.1	GO:0003700(DNA binding transcription factor activity);GO:0005515(protein binding);GO:0005634(nucleus);GO:0006351(transcription, DNA-templated);GO:0006355(regulation of transcription, DNA-templated);GO:0009733(response to auxin);GO:0009734(auxin-activated signaling pathway)	04075(Plant hormone signal transduction)	K14484	NA	PB1 domain, AUX/IAA protein [Artemisia annua]	mrna	0.16495	0.2045	0.378915	0.618393	0.118612	0.128741	0.864416	-0.210202	0.776866	0.918408	down	no
Aarg11G002340	AaIAA35	Aarg11G002340.1	GO:0003700(DNA binding transcription factor activity);GO:0005515(protein binding);GO:0005634(nucleus);GO:0006351(transcription, DNA-templated);GO:0006355(regulation of transcription, DNA-templated);GO:0009733(response to auxin);GO:0009734(auxin-activated signaling pathway)	04075(Plant hormone signal transduction)	K14484	NA	auxin-responsive protein [Artemisia annua]	mrna	47.7025	47.2144	59.7914	84.3464	71.3452	74.4861	0.672125	-0.573199	5.30911e-05	0.00112365	down	no
Aarg11G002950	AaIAA36	Aarg11G002950.1	GO:0003700(DNA binding transcription factor activity);GO:0005515(protein binding);GO:0005622(intracellular);GO:0005634(nucleus);GO:0006351(transcription, DNA-templated);GO:0006355(regulation of transcription, DNA-templated);GO:0006417(regulation of translation);GO:0009733(response to auxin);GO:0009734(auxin-activated signaling pathway)	04075(Plant hormone signal transduction)	K14484	NA	PB1 domain, AUX/IAA protein [Artemisia annua]	mrna	89.7295	63.0791	89.0118	128.222	96.2117	121.225	0.699593	-0.515412	0.00293917	0.0271873	down	no
Aarg11G003350	AaIAA38	Aarg11G003350.1	GO:0009733(response to auxin)	04075(Plant hormone signal transduction)	K14484	NA	PB1 domain, AUX/IAA protein [Artemisia annua]	mrna	4.92985	0.790332	2.88262	2.45214	1.95084	6.36738	0.798749	-0.324187	0.55558	0.804356	down	no
Aarg12G025240	AaIAA43	Aarg12G025240.1	GO:0003700(DNA binding transcription factor activity);GO:0005515(protein binding);GO:0005634(nucleus);GO:0006351(transcription, DNA-templated);GO:0006355(regulation of transcription, DNA-templated);GO:0009733(response to auxin);GO:0009734(auxin-activated signaling pathway)	04075(Plant hormone signal transduction)	K14484	NA	auxin-responsive protein IAA13-like [Helianthus annuus]	mrna	15.6303	9.29314	12.2698	12.0716	9.10347	19.1905	0.921409	-0.118086	0.524061	0.784729	down	no
Aarg13G015770	AaIAA44	Aarg13G015770.1	GO:0003677(DNA binding);GO:0003700(DNA binding transcription factor activity);GO:0005515(protein binding);GO:0005622(intracellular);GO:0005634(nucleus);GO:0006351(transcription, DNA-templated);GO:0006355(regulation of transcription, DNA-templated);GO:0006417(regulation of translation);GO:0009733(response to auxin);GO:0009734(auxin-activated signaling pathway);GO:0043565(sequence-specific DNA bind…	04075(Plant hormone signal transduction)	K14484	NA	auxin-induced protein 22B [Artemisia annua]	mrna	65.1156	56.7755	83.8066	59.1071	131.684	146.606	0.609661	-0.713921	0.0281782	0.142733	down	no
Aarg13G016280	AaIAA45	Aarg13G016280.1	GO:0003700(DNA binding transcription factor activity);GO:0005515(protein binding);GO:0005634(nucleus);GO:0006351(transcription, DNA-templated);GO:0006355(regulation of transcription, DNA-templated);GO:0009733(response to auxin);GO:0009734(auxin-activated signaling pathway);GO:0009880(embryonic pattern specification);GO:0010051(xylem and phloem pattern formation);GO:0045892(negative regulation of …	04075(Plant hormone signal transduction)	K14484	NA	PB1 domain, AUX/IAA protein [Artemisia annua]	mrna	2.41596	1.60699	2.23783	1.5459	2.51637	3.50739	0.827089	-0.273886	0.369679	0.677094	down	no
Aarg13G016670	AaIAA46	Aarg13G016670.1	GO:0003700(DNA binding transcription factor activity);GO:0005515(protein binding);GO:0005634(nucleus);GO:0006351(transcription, DNA-templated);GO:0006355(regulation of transcription, DNA-templated);GO:0009733(response to auxin);GO:0009734(auxin-activated signaling pathway)	04075(Plant hormone signal transduction)	K14484	NA	PB1 domain, AUX/IAA protein [Artemisia annua]	mrna	3.18042	3.06214	4.10997	3.03196	4.16735	5.85792	0.792859	-0.334864	0.218349	0.521828	down	no
Aarg14G002120	AaIAA48	Aarg14G002120.1	GO:0003700(DNA binding transcription factor activity);GO:0005515(protein binding);GO:0005634(nucleus);GO:0006351(transcription, DNA-templated);GO:0006355(regulation of transcription, DNA-templated);GO:0009733(response to auxin);GO:0009734(auxin-activated signaling pathway)	04075(Plant hormone signal transduction)	K14484	NA	putative PB1 domain, AUX/IAA protein [Helianthus annuus]	mrna	39.4432	13.7944	34.9499	38.2571	45.028	84.4989	0.525602	-0.927958	0.0269224	0.13828	down	no
Aarg14G003710	AaIAA49	Aarg14G003710.1	GO:0003700(DNA binding transcription factor activity);GO:0005515(protein binding);GO:0005634(nucleus);GO:0006351(transcription, DNA-templated);GO:0006355(regulation of transcription, DNA-templated);GO:0009733(response to auxin);GO:0009734(auxin-activated signaling pathway)	04075(Plant hormone signal transduction)	K14484	NA	auxin-responsive protein IAA13 [Helianthus annuus]	mrna	18.8667	7.29726	16.493	22.523	21.0468	46.8931	0.471542	-1.08454	0.010238	0.0694445	down	no
Aarg14G023130	AaIAA51	Aarg14G023130.1	GO:0003700(DNA binding transcription factor activity);GO:0005515(protein binding);GO:0005634(nucleus);GO:0006351(transcription, DNA-templated);GO:0006355(regulation of transcription, DNA-templated);GO:0009733(response to auxin);GO:0009734(auxin-activated signaling pathway);GO:0010102(lateral root morphogenesis);GO:0016021(integral component of membrane);GO:0045892(negative regulation of transcrip…	04075(Plant hormone signal transduction)	K14484	NA	indole-3-acetic acid 7 [Artemisia annua]	mrna	48.5043	24.9113	39.3703	51.7222	44.9059	60.6813	0.716969	-0.480017	0.0362473	0.170416	down	no
Aarg15G014380	AaIAA52	Aarg15G014380.1	GO:0003700(DNA binding transcription factor activity);GO:0005515(protein binding);GO:0005634(nucleus);GO:0006351(transcription, DNA-templated);GO:0006355(regulation of transcription, DNA-templated);GO:0009733(response to auxin);GO:0009734(auxin-activated signaling pathway);GO:0010114(response to red light);GO:0010218(response to far red light)	04075(Plant hormone signal transduction)	K14484	NA	PB1 domain, AUX/IAA protein [Artemisia annua]	mrna	0	0	0	0	0	0.470328	0.000637853	-10.6145	0.238486	0.546792	down	no
Aarg16G015470	AaIAA55	Aarg16G015470.1	GO:0003700(DNA binding transcription factor activity);GO:0005515(protein binding);GO:0005634(nucleus);GO:0006351(transcription, DNA-templated);GO:0006355(regulation of transcription, DNA-templated);GO:0009733(response to auxin);GO:0009734(auxin-activated signaling pathway)	04075(Plant hormone signal transduction)	K14484	NA	PB1 domain, AUX/IAA protein [Artemisia annua]	mrna	3.27764	1.22847	1.35203	1.99108	2.57609	2.16436	0.870254	-0.200491	0.522333	0.783339	down	no
Aarg16G015550	AaIAA56	Aarg16G015550.1	GO:0003700(DNA binding transcription factor activity);GO:0005515(protein binding);GO:0005634(nucleus);GO:0006351(transcription, DNA-templated);GO:0006355(regulation of transcription, DNA-templated);GO:0009733(response to auxin);GO:0009734(auxin-activated signaling pathway)	04075(Plant hormone signal transduction)	K14484	NA	PB1 domain, AUX/IAA protein [Artemisia annua]	mrna	3.86131	1.00225	2.83228	2.22202	3.03646	3.67476	0.861485	-0.215103	0.541117	0.795874	down	no
